# Supplementary material for: Poly[bis­{3,3′-[(biphenyl-4,4′-di­yl)dimethyl­ene]diimidazol-1-ium} γ-octa­molybdate(VI)]
Source: Acta Crystallogr Sect E Struct Rep Online. 2010 Mar 24;66(Pt 4):m443–4. doi: 10.1107/S1600536810010111 (PMC2983868; doi:10.1107/S1600536810010111)
Supplement: Supplementary file 2 [file e-66-0m443-Isup2.hkl]

#
# h,k,l, Fc-squared, Fo-squared, sigma(Fo-squared) and status flag
#
data_I
_shelx_title ' mm in P2(1)/n'
_shelx_refln_list_code          4
_shelx_F_calc_maximum      596.45
_exptl_crystal_F_000      1760.00
_reflns_d_resolution_high  0.7490
 
loop_
 _symmetry_equiv_pos_as_xyz
 'x, y, z'
 '-x+1/2, y+1/2, -z+1/2'
 '-x, -y, -z'
 'x-1/2, -y-1/2, z-1/2'
 
_cell_length_a     9.6460
_cell_length_b    17.3370
_cell_length_c    16.6620
_cell_angle_alpha  90.000
_cell_angle_beta  106.145
_cell_angle_gamma  90.000
 
_shelx_F_squared_multiplier     1.000
 
loop_
 _refln_index_h
 _refln_index_k
 _refln_index_l
 _refln_F_squared_calc
 _refln_F_squared_meas
 _refln_F_squared_sigma
 _refln_observed_status
   2   0   0     1638.34     1958.25     65.23 o
   4   0   0    10130.91    10398.96    179.83 o
   6   0   0     1102.78     1268.96     77.24 o
   8   0   0      331.64      347.77     52.87 o
  10   0   0       36.46       33.64     36.05 o
  12   0   0     2196.41     2124.37    154.49 o
   2   1   0     6226.96     5288.26    793.96 o
   3   1   0     1783.90     1729.51     29.37 o
   4   1   0     2285.78     2422.45     40.47 o
   5   1   0   128939.85   129299.66   1364.09 o
   6   1   0        3.20       14.66      6.99 o
   7   1   0     6821.51     6989.55    284.60 o
   8   1   0        1.29       20.33     43.94 o
   9   1   0      467.82      426.79     51.84 o
  10   1   0     5112.54     5170.48    158.62 o
  11   1   0       90.14      104.60     34.41 o
  12   1   0     1498.54     1500.59     91.63 o
   1   2   0       30.83       32.18      4.11 o
   2   2   0   112797.82   114986.16   1548.13 o
   3   2   0     7481.96     7266.36    125.67 o
   4   2   0     7841.67     7981.56    101.92 o
   5   2   0    53466.15    54705.21    593.91 o
   6   2   0      133.34      140.10     15.52 o
   7   2   0    14197.31    13794.81    296.27 o
   8   2   0     1495.14     1545.91     72.22 o
   9   2   0     1682.32     1677.97     98.36 o
  10   2   0      402.40      398.56     49.51 o
  11   2   0      334.75      338.97     47.50 o
  12   2   0       68.56       87.82     37.50 o
   1   3   0     1312.39     1225.08     24.10 o
   2   3   0      647.06      700.43     24.22 o
   3   3   0      274.58      382.23     71.92 o
   4   3   0      233.42      222.69     18.37 o
   5   3   0    11438.53    11030.47    167.41 o
   6   3   0     2345.44     2515.20     61.67 o
   7   3   0    10137.14     9986.13    166.17 o
   8   3   0        0.06       85.69     81.53 o
   9   3   0      660.86      719.78     54.92 o
  10   3   0    25228.71    24816.57    466.25 o
  11   3   0      618.94      562.14    108.66 o
  12   3   0     6084.18     5771.97    185.30 o
   0   4   0     7637.81     7694.17    128.74 o
   1   4   0     1409.90     1434.56     24.88 o
   2   4   0     7523.01     7345.92    104.60 o
   3   4   0      701.31      754.17     19.54 o
   4   4   0       16.63       14.61      8.13 o
   5   4   0    45619.86    44445.52    696.94 o
   6   4   0     1680.36     1702.45     50.04 o
   7   4   0    15358.56    15603.70    237.01 o
   8   4   0     3777.09     3934.45    121.25 o
   9   4   0     1759.72     1756.36    102.30 o
  10   4   0     3418.16     3296.36    123.92 o
  11   4   0      697.10      656.79     61.42 o
  12   4   0     2564.88     2372.86    156.20 o
   1   5   0      119.58      102.64      7.40 o
   2   5   0     5329.84     5604.06     85.94 o
   3   5   0     4083.08     3861.20     64.94 o
   4   5   0     6199.66     6559.16    133.75 o
   5   5   0     3943.50     3747.08     94.05 o
   6   5   0      112.05      137.12     19.39 o
   7   5   0     8153.91     8270.83    147.43 o
   8   5   0     3359.19     3320.88    109.97 o
   9   5   0     2872.77     2578.48    136.29 o
  10   5   0    18871.65    18957.68    379.60 o
  11   5   0     2375.28     2171.24    103.92 o
  12   5   0     5246.15     5048.94    171.98 o
   0   6   0    12392.46    12014.29    198.85 o
   1   6   0     2220.20     2281.89     38.26 o
   2   6   0       53.04       64.19      8.07 o
   3   6   0    29172.40    29151.26    376.47 o
   4   6   0      525.60      472.14     17.48 o
   5   6   0    17918.93    17115.91    246.47 o
   6   6   0     1095.49     1086.04     48.68 o
   7   6   0     1145.55     1149.94     52.63 o
   8   6   0     6161.78     6081.37    159.68 o
   9   6   0       31.23       43.60     30.90 o
  10   6   0     3479.70     3547.92    128.52 o
  11   6   0      302.86      266.53     44.73 o
   1   7   0      396.48      449.21     15.41 o
   2   7   0    38511.99    38547.20    489.83 o
   3   7   0    18984.27    18138.66    246.34 o
   4   7   0     1958.05     2025.12     44.86 o
   5   7   0    17833.44    17246.81    306.11 o
   6   7   0      526.13      550.92     35.76 o
   7   7   0     2234.50     2181.68     78.34 o
   8   7   0     7624.85     7675.78    151.11 o
   9   7   0     2119.69     2176.22     94.11 o
  10   7   0     8377.24     8480.18    218.20 o
  11   7   0     1500.67     1402.02     84.15 o
   0   8   0    28366.53    28384.36    447.79 o
   1   8   0     2433.30     2413.78     43.49 o
   2   8   0     5234.64     5177.64     88.60 o
   3   8   0    44670.55    44047.62    561.85 o
   4   8   0       83.24      109.39     16.70 o
   5   8   0    11417.93    11279.23    220.16 o
   6   8   0      168.29      174.43     24.11 o
   7   8   0     4237.26     4066.47    115.27 o
   8   8   0     2791.16     2789.16     81.60 o
   9   8   0      223.02      214.65     37.49 o
  10   8   0      434.53      537.75    101.79 o
  11   8   0       10.19        3.84     25.70 o
   1   9   0     2469.14     2302.12     44.02 o
   2   9   0    61559.96    62150.37    780.52 o
   3   9   0    14606.51    14570.36    209.47 o
   4   9   0      605.17      602.34     72.61 o
   5   9   0     6498.50     6410.59    179.89 o
   6   9   0      971.05      871.34     48.79 o
   7   9   0      632.58      612.21     48.75 o
   8   9   0     3004.48     3014.34    107.97 o
   9   9   0       66.38      120.01     29.86 o
  10   9   0      381.95      339.48     47.44 o
  11   9   0        5.64       22.84     27.91 o
   0  10   0    11308.20    11673.88    260.23 o
   1  10   0       88.37       80.70     11.84 o
   2  10   0    10678.12    10491.75    138.11 o
   3  10   0    16133.31    15769.14    227.22 o
   4  10   0     6254.44     6210.77    141.38 o
   5  10   0      251.73      241.80     27.32 o
   6  10   0     4188.08     4078.89    115.68 o
   7  10   0     4490.32     4410.91    180.58 o
   8  10   0      653.08      720.36     52.66 o
   9  10   0      600.67      505.60     51.81 o
  10  10   0      932.97     1057.98     74.92 o
  11  10   0      231.52      212.82     46.41 o
   1  11   0    10479.44    10610.40    140.65 o
   2  11   0    22302.44    22460.22    266.59 o
   3  11   0      415.43      473.56     25.05 o
   4  11   0     8334.15     8444.51    179.66 o
   5  11   0      185.59      208.86     27.00 o
   6  11   0      509.32      546.28     61.97 o
   7  11   0     7931.43     8118.96    191.67 o
   8  11   0     2486.56     2526.23     97.48 o
   9  11   0     2649.69     2465.32     84.90 o
  10  11   0       42.40       56.99     31.56 o
   0  12   0        0.35       -7.29      7.82 o
   1  12   0      440.34      441.27     20.94 o
   2  12   0     7731.91     7898.25    115.59 o
   3  12   0      577.80      597.09     29.44 o
   4  12   0     2941.86     2913.69    180.92 o
   5  12   0       26.52       38.29     26.78 o
   6  12   0        0.20       26.90     18.43 o
   7  12   0     2218.36     2195.35     88.65 o
   8  12   0     3126.79     3182.05    112.92 o
   9  12   0     3959.40     3694.35    196.89 o
  10  12   0     2588.95     2686.83    119.54 o
   1  13   0     1587.57     1640.18     48.61 o
   2  13   0       47.72      102.02     19.18 o
   3  13   0     5394.43     5219.98    104.09 o
   4  13   0     6496.78     6577.41    156.21 o
   5  13   0      759.19      684.74     45.30 o
   6  13   0     1806.35     1855.56     78.99 o
   7  13   0     5450.12     5290.64    149.54 o
   8  13   0     9268.67     9110.76    381.93 o
   9  13   0     4230.81     4046.11    136.63 o
  10  13   0       16.14       36.20     30.67 o
   0  14   0     2245.93     2286.82     75.65 o
   1  14   0       11.21       11.78     11.00 o
   2  14   0       65.91       90.00     24.87 o
   3  14   0     8081.33     7948.16    177.80 o
   4  14   0       20.77        8.48     12.97 o
   5  14   0        5.05        8.51     11.64 o
   6  14   0     2955.94     3035.16    122.39 o
   7  14   0       80.80       85.65     28.26 o
   8  14   0     3359.92     3198.46    118.00 o
   9  14   0     3951.80     3907.01    136.81 o
   1  15   0     9960.66    10012.16    146.66 o
   2  15   0     2665.40     2627.26     61.32 o
   3  15   0     7968.18     7789.37    179.24 o
   4  15   0      222.44      249.48     31.42 o
   5  15   0     1171.29     1063.03     79.99 o
   6  15   0     1509.55     1406.80     72.56 o
   7  15   0      884.25      925.96     63.18 o
   8  15   0     5601.83     5499.77    264.86 o
   9  15   0      928.43     1002.30     71.98 o
   0  16   0     5340.04     5357.66    136.67 o
   1  16   0     2316.14     2401.21     59.50 o
   2  16   0     1504.79     1483.27     46.38 o
   3  16   0     3019.49     3010.50     99.40 o
   4  16   0     1938.68     1863.39     78.28 o
   5  16   0        0.46      -11.34     14.70 o
   6  16   0     4040.71     4249.64    158.09 o
   7  16   0      283.86      262.20     48.41 o
   8  16   0     2367.93     2224.10    122.56 o
   1  17   0     6710.52     6962.81    127.50 o
   2  17   0      467.29      454.12     28.74 o
   3  17   0     3870.27     3804.83    118.67 o
   4  17   0     2619.78     2538.96     80.68 o
   5  17   0     2086.38     2222.93     92.63 o
   6  17   0     1638.86     1602.57     79.92 o
   7  17   0       37.93       20.94     26.37 o
   8  17   0      140.97      114.32     47.72 o
   0  18   0     4817.45     5054.09    158.26 o
   1  18   0     7092.32     7371.58    126.91 o
   2  18   0      645.54      655.33     39.03 o
   3  18   0      140.87      143.28     26.43 o
   4  18   0     2004.06     1946.77     84.30 o
   5  18   0       16.69       22.19     20.80 o
   6  18   0     1010.07      927.05     64.00 o
   7  18   0        7.68        1.37     22.66 o
   1  19   0     1555.29     1608.84     63.13 o
   2  19   0        0.03       12.04     16.26 o
   3  19   0      609.18      569.76     49.00 o
   4  19   0     6005.70     5955.37    222.98 o
   5  19   0      716.03      666.93     57.16 o
   6  19   0     1002.47      967.43     84.11 o
   7  19   0       70.85       55.96     29.52 o
   0  20   0     1402.84     1436.19     62.20 o
   1  20   0     5264.58     5490.95    110.27 o
   2  20   0       68.44      130.73     29.52 o
   3  20   0      395.43      407.43     45.85 o
   4  20   0     1073.90     1153.43     69.45 o
   5  20   0      164.77      202.55     46.00 o
   6  20   0     1071.78     1235.21     96.13 o
   1  21   0      547.50      528.84     51.02 o
   2  21   0        6.28       -9.45     16.71 o
   3  21   0       37.41       36.41     21.89 o
   4  21   0     2233.08     2480.03    138.01 o
   5  21   0       69.34       76.21     33.99 o
   0  22   0        6.78        5.03     19.45 o
   1  22   0       51.71       63.69     21.48 o
   2  22   0      511.09      554.44     70.38 o
   3  22   0        0.74      -18.88     23.34 o
   1  23   0      735.99      873.47     77.93 o
 -11   0   1      269.26      169.25     54.24 o
  -9   0   1     2990.01     2894.06    147.96 o
  -7   0   1     3128.94     3164.58    135.95 o
  -5   0   1   355753.06   340364.91   5046.00 o
  -3   0   1    88338.58    85866.40   1280.10 o
   1   0   1     4002.52     3606.76     88.92 o
   3   0   1     5707.99     5725.49    107.29 o
   5   0   1     7999.19     8395.27    159.29 o
   7   0   1     3369.61     3166.99    144.87 o
   9   0   1       51.04       20.60     30.55 o
  11   0   1     2112.69     2006.27    144.19 o
 -12   1   1      168.49      188.96     42.97 o
 -11   1   1        1.01       -3.78     20.14 o
 -10   1   1    15404.10    15689.66    324.08 o
  -9   1   1     1167.91     1156.57     65.12 o
  -8   1   1      959.65     1031.55     55.95 o
  -7   1   1     2712.18     2730.52     88.48 o
  -6   1   1     9313.28     9785.77    152.47 o
  -5   1   1     6545.51     6694.48     90.98 o
  -4   1   1    23133.92    24152.40    269.74 o
  -3   1   1     5385.60     5195.50     92.22 o
  -2   1   1       37.65       60.30      7.90 o
  -1   1   1       93.37       91.69      5.08 o
   0   1   1   214284.84   157976.23  41433.27 o
   1   1   1      169.08      196.74      8.98 o
   2   1   1    67184.57    70163.66   1163.17 o
   3   1   1      108.56      115.50      7.63 o
   4   1   1      120.39      129.35      9.17 o
   5   1   1    12224.47    12182.76    153.16 o
   6   1   1       46.44       47.27     12.24 o
   7   1   1    11095.63    11206.39    234.50 o
   8   1   1        6.85       30.45     20.22 o
   9   1   1      251.71      248.28     38.30 o
  10   1   1     8988.73     8893.98    227.34 o
  11   1   1      176.07      151.38     39.32 o
  12   1   1    11794.41    11638.58    542.42 o
 -12   2   1     2891.98     2782.55    120.97 o
 -11   2   1        0.47        5.60     21.47 o
 -10   2   1    15509.01    15689.52    343.48 o
  -9   2   1     2256.64     2415.83    156.38 o
  -8   2   1      116.03       92.03     22.03 o
  -7   2   1     6545.38     6571.63    154.02 o
  -6   2   1      889.30      942.27     42.59 o
  -5   2   1   137087.47   135619.80   1642.98 o
  -3   2   1    35110.59    33735.18    725.06 o
  -2   2   1    16457.47    17441.14    273.64 o
  -1   2   1     6822.74     6651.14    150.54 o
   0   2   1    17455.73    18728.27    429.47 o
   1   2   1       52.53       66.87     14.06 o
   2   2   1   122855.83   125378.78   1533.08 o
   3   2   1    12670.11    12705.81    172.36 o
   4   2   1      500.55      446.43     21.69 o
   5   2   1        3.75       20.11      8.23 o
   6   2   1      985.57     1051.72     37.72 o
   7   2   1      447.64      501.43     76.56 o
   8   2   1     1250.50     1228.40     66.25 o
   9   2   1      224.55      259.18     49.95 o
  10   2   1     7048.47     7365.59    407.33 o
  11   2   1      259.49      270.24     46.95 o
  12   2   1     2095.91     2113.32    112.99 o
 -12   3   1     2732.16     2696.25    119.66 o
 -11   3   1      238.57      225.11     55.44 o
 -10   3   1     2821.31     2752.07    109.95 o
  -9   3   1     4287.61     4264.02    130.53 o
  -8   3   1      947.99      896.26     75.36 o
  -7   3   1    10151.34    10268.65    167.10 o
  -6   3   1      288.65      309.60     20.65 o
  -5   3   1    12008.50    12046.88    177.58 o
  -4   3   1       76.78       44.09     49.61 o
  -3   3   1     6168.34     5728.30    109.19 o
  -2   3   1    16861.84    17959.67    231.38 o
  -1   3   1     1684.56     1575.55     38.49 o
   0   3   1    30679.78    31486.75    391.89 o
   1   3   1      416.32      366.38     13.43 o
   2   3   1    61282.80    60875.23    750.99 o
   3   3   1      871.13      835.30     22.46 o
   4   3   1      415.95      479.00     17.70 o
   5   3   1    66156.43    66255.67    716.18 o
   6   3   1     3456.57     3742.78     81.21 o
   7   3   1    38516.39    39244.72    523.17 o
   8   3   1     2339.67     2449.26     94.27 o
   9   3   1      911.61      985.90     63.96 o
  10   3   1     6044.87     6475.50    186.29 o
  11   3   1      620.49      603.07     61.29 o
  12   3   1     1571.27     1467.75    134.92 o
 -12   4   1     2814.19     2793.30    122.21 o
 -11   4   1      601.59      551.15     55.54 o
 -10   4   1    26081.89    26203.15    603.36 o
  -9   4   1       18.35        8.87     18.08 o
  -8   4   1     1048.56     1096.57     58.25 o
  -7   4   1     5496.13     5481.92    107.02 o
  -6   4   1       19.37       34.16      9.14 o
  -5   4   1     2090.34     1725.50    165.82 o
  -4   4   1       24.30        6.74      7.48 o
  -3   4   1     1055.56      865.88     32.39 o
  -2   4   1    19559.27    20257.18    260.59 o
  -1   4   1     1717.91     1852.73     29.20 o
   0   4   1    78379.79    78219.79    822.13 o
   1   4   1     5172.01     4978.29     75.08 o
   2   4   1    20630.17    19957.44    226.01 o
   3   4   1     7834.79     7583.82    111.63 o
   4   4   1      239.83      287.21     13.57 o
   5   4   1    19157.91    18509.78    251.76 o
   6   4   1      820.73      789.54     33.99 o
   7   4   1     5257.70     5458.68    111.22 o
   8   4   1      268.65      310.75     38.33 o
   9   4   1     3209.76     3073.89    113.42 o
  10   4   1    10861.20    10976.79    261.59 o
  11   4   1     1133.28     1040.50     87.03 o
  12   4   1     4642.86     4392.26    163.05 o
 -12   5   1     5727.78     5732.12    180.44 o
 -11   5   1      209.14      174.11     37.09 o
 -10   5   1      631.31      676.25     73.81 o
  -9   5   1      825.24      764.09     53.94 o
  -8   5   1     5473.02     5591.77    146.95 o
  -7   5   1      332.54      361.42     25.72 o
  -6   5   1      488.37      473.77     26.12 o
  -5   5   1     2407.23     2256.07     67.24 o
  -4   5   1     3471.69     3829.85     89.33 o
  -3   5   1     2106.37     2225.83     42.61 o
  -2   5   1     1341.74     1302.42     29.47 o
  -1   5   1     1269.79     1369.36     25.26 o
   0   5   1    19656.90    19912.00    220.42 o
   1   5   1     1177.88     1188.41     34.75 o
   3   5   1      392.92      356.43     15.63 o
   4   5   1    15618.03    15985.52    218.94 o
   5   5   1    63310.70    62395.80   1415.96 o
   6   5   1     6579.23     6670.20    123.02 o
   7   5   1    20001.07    19983.51    295.01 o
   8   5   1      210.35      229.31     34.30 o
   9   5   1       36.89       51.83     37.59 o
  10   5   1     7880.89     7848.63    209.11 o
  11   5   1      652.80      726.42     66.78 o
 -12   6   1      204.53      258.39     48.19 o
 -11   6   1      564.04      609.44    107.28 o
 -10   6   1     9973.62     9908.66    235.93 o
  -9   6   1      567.71      528.10     47.55 o
  -8   6   1    12289.88    12450.25    206.01 o
  -7   6   1     2405.53     2459.39     66.67 o
  -6   6   1       11.12        5.84     10.30 o
  -5   6   1     7738.90     8106.99    164.58 o
  -4   6   1     6395.89     6865.34    122.77 o
  -3   6   1     5407.14     5267.01     84.60 o
  -2   6   1     9606.18     9286.29    133.19 o
  -1   6   1     2212.30     2123.10     35.94 o
   0   6   1    35671.90    35332.50    382.86 o
   1   6   1     1930.63     1912.53     34.59 o
   2   6   1     1773.75     1786.71     40.13 o
   3   6   1    10435.43    10191.97    148.25 o
   4   6   1      406.15      396.31     32.16 o
   5   6   1    24984.73    23824.53    402.30 o
   6   6   1      604.78      604.34     38.28 o
   7   6   1     1734.92     1676.27     57.01 o
   8   6   1     1446.03     1419.82     71.94 o
   9   6   1     5813.44     5987.73    169.52 o
  10   6   1     4178.07     4062.64    141.10 o
  11   6   1     2153.91     2161.56    106.30 o
 -11   7   1        2.63       20.05     21.70 o
 -10   7   1     2503.26     2467.50    103.10 o
  -9   7   1       52.14       56.42     24.63 o
  -8   7   1     7013.72     7222.21    141.28 o
  -7   7   1     9073.75     8907.69    190.20 o
  -6   7   1     1165.04     1049.12     48.55 o
  -5   7   1      122.09      161.01     21.94 o
  -4   7   1       23.08       15.06     10.61 o
  -3   7   1    14861.42    13633.38    190.40 o
  -2   7   1     7073.48     6706.02    104.40 o
  -1   7   1      166.62      184.05     10.66 o
   0   7   1    50681.93    51789.43    555.72 o
   1   7   1     3544.74     3510.68     54.69 o
   2   7   1        0.84       13.85      6.87 o
   3   7   1    16423.33    16163.83    224.13 o
   4   7   1     4819.74     4843.27     84.94 o
   5   7   1    29774.00    28541.59    558.73 o
   6   7   1     3778.06     3835.88    106.06 o
   7   7   1     2794.28     2614.22     88.03 o
   8   7   1      441.99      430.40     34.26 o
   9   7   1     1695.73     1595.08     82.47 o
  10   7   1      659.96      616.58     57.76 o
  11   7   1      224.64      205.29     43.79 o
 -11   8   1       35.67       24.85     25.23 o
 -10   8   1     1889.54     1932.70     92.94 o
  -9   8   1       75.41      149.53     40.34 o
  -8   8   1    13380.15    13737.58    226.71 o
  -7   8   1      121.01       94.79     23.14 o
  -6   8   1       51.62       23.93     12.53 o
  -5   8   1    21127.70    20927.34    362.46 o
  -4   8   1      975.62     1001.38     30.32 o
  -3   8   1     9438.28     9185.52    139.47 o
  -2   8   1    34496.37    33775.93    334.83 o
  -1   8   1     2902.98     2830.21     48.20 o
   0   8   1    29033.24    29447.29    327.85 o
   1   8   1        7.00       12.67      5.07 o
   2   8   1     6403.43     6256.92    103.04 o
   3   8   1    17846.29    17029.67    237.11 o
   4   8   1        4.10       13.96      7.12 o
   5   8   1     8876.72     8663.05    181.15 o
   6   8   1      194.73      217.76     37.08 o
   7   8   1      780.77      804.10     49.14 o
   8   8   1      297.81      270.42     29.41 o
   9   8   1      818.99      830.07     63.35 o
  10   8   1      110.45      152.04     36.89 o
  11   8   1      118.00       96.40     35.81 o
 -11   9   1      199.28      167.33     40.13 o
 -10   9   1      381.45      332.76     45.44 o
  -9   9   1       18.55       25.06     20.24 o
  -8   9   1     4263.49     4122.46    122.92 o
  -7   9   1    23882.58    23030.31    556.50 o
  -6   9   1     4648.73     4645.98    244.95 o
  -5   9   1     1848.14     1901.42     67.87 o
  -4   9   1       79.07       78.02     16.11 o
  -3   9   1    43103.67    42686.88    473.13 o
  -2   9   1    19690.84    20309.81    211.33 o
  -1   9   1     3723.58     3723.55     60.53 o
   0   9   1    18555.51    19097.15    223.43 o
   1   9   1     3272.72     3220.77     55.51 o
   2   9   1     6380.80     6481.47    144.17 o
   3   9   1    15985.08    15420.74    220.66 o
   4   9   1     1381.17     1523.90     58.65 o
   5   9   1     6909.70     6473.61    149.63 o
   6   9   1      217.98      237.17     50.81 o
   7   9   1      291.12      253.31     32.76 o
   8   9   1      703.11      683.06     43.00 o
   9   9   1     2458.39     2301.25    101.65 o
  10   9   1     1737.29     1656.17     91.17 o
  11   9   1        2.17       17.57     27.20 o
 -11  10   1      905.49      793.72     91.32 o
 -10  10   1       66.60       77.18     31.10 o
  -9  10   1      183.48      196.65     36.53 o
  -8  10   1     3000.22     2993.94    103.17 o
  -7  10   1     8322.60     7863.78    182.41 o
  -6  10   1        1.59        4.20     42.05 o
  -5  10   1     3005.20     3051.78     91.50 o
  -4  10   1      414.71      450.91     42.40 o
  -3  10   1    14570.21    14662.04    183.13 o
  -2  10   1    41891.63    42752.63    422.59 o
  -1  10   1    17939.70    17825.20    213.44 o
   0  10   1    10176.37    10053.82    131.74 o
   1  10   1     4069.21     4114.67     67.83 o
   2  10   1    14513.74    14316.89    208.68 o
   3  10   1      648.99      651.21     28.64 o
   4  10   1     7901.35     8082.94    172.08 o
   5  10   1      647.34      753.57     97.33 o
   6  10   1      847.94      808.46     48.90 o
   7  10   1      988.94      967.97     56.80 o
   8  10   1     2614.86     2430.80    123.25 o
   9  10   1      527.07      434.89     50.73 o
  10  10   1     2038.21     2146.30    105.87 o
 -11  11   1     1854.73     1814.02    131.49 o
 -10  11   1       53.17       55.79     29.97 o
  -9  11   1     2474.00     2245.06     80.15 o
  -8  11   1      743.76      754.34     53.52 o
  -7  11   1    11263.19    10579.91    228.23 o
  -6  11   1     8194.06     8217.56    185.00 o
  -5  11   1     2046.34     2088.54     75.36 o
  -4  11   1     2582.89     2718.36     84.18 o
  -3  11   1     8801.40     8630.50    140.98 o
  -2  11   1      958.75      992.54     30.42 o
  -1  11   1    14231.55    14219.20    178.67 o
   0  11   1      111.21      109.17     11.86 o
   1  11   1       30.89       42.72      8.59 o
   2  11   1    15042.05    14774.18    244.92 o
   3  11   1     1436.14     1415.17     43.93 o
   4  11   1    10958.89    10917.71    219.28 o
   5  11   1      191.74      186.31     27.07 o
   6  11   1      665.20      604.67     45.13 o
   7  11   1       80.39       76.64     30.38 o
   8  11   1     2992.99     2943.61    107.05 o
   9  11   1       18.00       -0.36     23.90 o
  10  11   1     6715.94     7013.10    205.57 o
 -10  12   1        0.18       24.03     35.02 o
  -9  12   1     1169.33     1098.13     67.89 o
  -8  12   1     2027.95     1949.77    164.44 o
  -7  12   1     6413.69     6194.52    160.57 o
  -6  12   1      362.87      362.72     36.75 o
  -5  12   1      544.93      554.98     40.81 o
  -4  12   1     1631.41     1648.27     65.04 o
  -3  12   1     2182.49     2113.26     56.12 o
  -2  12   1       50.84       44.77     10.80 o
  -1  12   1     5769.16     5640.40     89.34 o
   0  12   1     1743.98     1804.03     42.78 o
   1  12   1      264.08      291.94     20.36 o
   2  12   1     1720.57     1772.72     51.55 o
   3  12   1     5394.19     5408.69    104.44 o
   4  12   1    15356.02    15375.41    525.43 o
   5  12   1     8785.46     8423.36    193.62 o
   6  12   1       82.61       73.82     20.61 o
   7  12   1     5435.59     5035.74    143.36 o
   8  12   1    11677.30    11331.04    270.70 o
   9  12   1     3189.59     3291.99    121.34 o
  10  12   1      986.32     1058.62     80.14 o
 -10  13   1        8.63       -5.49     32.61 o
  -9  13   1     2017.18     2010.17     93.85 o
  -8  13   1     2277.14     2421.26     98.20 o
  -7  13   1      546.62      538.30     47.61 o
  -6  13   1     1264.54     1220.12     61.78 o
  -5  13   1        2.04       -1.71     19.57 o
  -4  13   1      434.10      411.35     35.87 o
  -3  13   1     2608.26     2480.71     64.37 o
  -2  13   1     4322.45     4344.79     77.56 o
  -1  13   1     3140.44     3151.29     62.74 o
   0  13   1      713.30      748.12     37.78 o
   1  13   1       49.63       71.89     12.00 o
   2  13   1     3479.33     3541.80     80.38 o
   3  13   1    17634.62    17472.06    259.58 o
   4  13   1    10757.06    10613.58    222.25 o
   5  13   1       40.21       79.53     36.56 o
   6  13   1       17.57       17.39     16.31 o
   7  13   1      595.49      552.65     49.16 o
   8  13   1     2712.21     2555.79    103.62 o
   9  13   1     2910.60     2806.88    113.38 o
  10  13   1     2998.84     2933.93    128.18 o
  -9  14   1      254.05      252.90     43.75 o
  -8  14   1     5518.13     5511.18    159.84 o
  -7  14   1      589.14      577.83     50.84 o
  -6  14   1     1230.12     1324.28     66.89 o
  -5  14   1      884.67      929.77     84.62 o
  -4  14   1       45.15       41.22     21.46 o
  -3  14   1       29.62       24.40     14.75 o
  -2  14   1     6326.66     6426.75    104.34 o
  -1  14   1     1241.38     1163.27     49.70 o
   0  14   1       46.31       22.82     18.34 o
   1  14   1     1499.20     1559.45     43.60 o
   2  14   1     1474.77     1516.10     51.00 o
   3  14   1    11698.13    11391.51    194.19 o
   4  14   1     9444.05     9537.04    208.75 o
   5  14   1     1914.15     1980.90     81.12 o
   6  14   1       47.45       48.16     20.01 o
   7  14   1      944.19      914.91     61.38 o
   8  14   1     7083.21     7105.14    190.59 o
   9  14   1     4855.34     4625.06    151.87 o
  -9  15   1      146.19      183.38     41.62 o
  -8  15   1     2485.63     2428.83    103.45 o
  -7  15   1      911.45      886.15     60.99 o
  -6  15   1     6943.44     7054.12    149.85 o
  -5  15   1      154.41      151.54     28.19 o
  -4  15   1     1463.85     1439.06     65.15 o
  -3  15   1     3818.37     3629.30    108.39 o
  -2  15   1     9881.56     9810.37    145.15 o
  -1  15   1      153.85      165.74     29.61 o
   0  15   1      316.77      316.77     21.90 o
   1  15   1     2458.22     2477.67     58.50 o
   2  15   1      568.52      575.34     33.11 o
   3  15   1     7052.68     6984.72    166.60 o
   4  15   1      505.36      484.04     41.90 o
   5  15   1      151.88      141.16     27.38 o
   6  15   1     2634.02     2611.66     99.52 o
   7  15   1     1142.35     1128.77     67.29 o
   8  15   1      520.56      596.28     57.03 o
   9  15   1     2948.42     3233.24    173.37 o
  -9  16   1       20.53       -2.40     33.64 o
  -8  16   1     1346.26     1129.12     73.35 o
  -7  16   1      451.99      392.36     46.14 o
  -6  16   1     2453.86     2409.74    143.84 o
  -5  16   1     4568.38     4452.83    200.83 o
  -4  16   1     2152.21     2137.11    120.16 o
  -3  16   1     2563.91     2512.56     90.07 o
  -2  16   1     6051.89     6000.88     94.76 o
  -1  16   1     4597.45     4562.27     87.56 o
   0  16   1       40.67       54.86     12.94 o
   1  16   1     3524.91     3594.60     95.24 o
   2  16   1      265.33      237.15     22.27 o
   3  16   1     7965.36     7841.84    190.71 o
   4  16   1      294.15      325.06     36.99 o
   5  16   1       29.77       18.09     28.67 o
   6  16   1        9.38        1.92     19.23 o
   7  16   1       99.63       85.75     25.21 o
   8  16   1      744.95      714.14     62.32 o
  -8  17   1     1231.07     1301.47    102.99 o
  -7  17   1      928.60      933.82     66.42 o
  -6  17   1     7074.07     7030.15    187.00 o
  -5  17   1       60.50      103.19     25.45 o
  -4  17   1     2241.08     2216.84    141.10 o
  -3  17   1       73.39      114.12     60.76 o
  -2  17   1     5491.13     5506.22    102.50 o
  -1  17   1     5128.11     5070.29     87.33 o
   0  17   1     1196.29     1293.60     40.03 o
   1  17   1     2883.82     2894.32     62.66 o
   2  17   1      252.59      233.52     33.82 o
   3  17   1     1801.01     1711.21     79.13 o
   4  17   1      234.20      207.56     31.66 o
   5  17   1       19.61       19.08     17.51 o
   6  17   1     1277.70     1319.54     73.91 o
   7  17   1       51.33       40.92     23.62 o
   8  17   1       19.81       15.45     29.52 o
  -7  18   1      316.15      388.62     64.54 o
  -6  18   1     3332.79     3439.65    125.18 o
  -5  18   1     2687.28     2827.73     90.22 o
  -4  18   1     9309.22     9586.44    288.72 o
  -3  18   1      180.25      233.55     34.29 o
  -2  18   1      642.53      612.55     38.25 o
  -1  18   1     6535.87     6432.77    116.24 o
   0  18   1      190.72      211.55     21.80 o
   1  18   1     1621.63     1677.98     81.96 o
   2  18   1      103.18       59.58     20.04 o
   3  18   1     2434.09     2587.43    107.11 o
   4  18   1      801.03      688.24     51.18 o
   5  18   1        2.06       36.49     20.67 o
   6  18   1        3.63        6.94     20.81 o
   7  18   1        0.16      -14.76     20.60 o
  -7  19   1      313.06      281.51     61.79 o
  -6  19   1     1316.02     1322.75     98.53 o
  -5  19   1       19.88      -11.83     24.20 o
  -4  19   1      499.52      455.82     47.97 o
  -3  19   1      117.30      130.55     30.42 o
  -2  19   1     1425.87     1481.47     59.33 o
  -1  19   1     4432.38     4571.09     95.98 o
   0  19   1      500.08      523.25     41.39 o
   1  19   1     7006.17     6906.68    125.11 o
   2  19   1      457.41      493.90     51.67 o
   3  19   1      897.17      858.05     69.86 o
   4  19   1      221.85      229.66     35.83 o
   5  19   1       16.87       -5.06     17.22 o
   6  19   1      453.48      436.34     63.85 o
  -6  20   1     1396.44     1357.43     99.90 o
  -5  20   1      424.20      443.89     63.51 o
  -4  20   1     6923.37     7241.25    345.71 o
  -3  20   1       50.03       92.75     29.52 o
  -2  20   1        1.46       20.13     18.82 o
  -1  20   1      600.17      538.80     34.52 o
   0  20   1      134.30      107.27     19.94 o
   1  20   1     1542.48     1658.59     56.58 o
   2  20   1      312.47      341.96     48.92 o
   3  20   1       25.91       31.73     22.23 o
   4  20   1     2522.44     2407.61    102.12 o
   5  20   1      558.34      563.02     69.35 o
   6  20   1       46.41       39.14     28.15 o
  -5  21   1       18.82       28.84     25.06 o
  -4  21   1        0.04       25.75     29.52 o
  -3  21   1      108.40       66.67     27.13 o
  -2  21   1      141.26      156.41     35.75 o
  -1  21   1     3023.01     2875.74     88.69 o
   0  21   1       35.18       39.07     16.24 o
   1  21   1      545.89      578.62     42.90 o
   2  21   1      813.05      913.01     63.00 o
   3  21   1      888.72      856.96     62.56 o
   4  21   1       81.05       69.00     33.64 o
   5  21   1      182.93      171.31     44.63 o
  -3  22   1      285.19      233.10     50.81 o
  -2  22   1        4.65       36.39     27.46 o
  -1  22   1        3.85       19.69     16.34 o
   0  22   1      417.37      505.46     32.81 o
   1  22   1     5426.39     5666.33    136.58 o
   2  22   1       11.81        9.61     27.46 o
   3  22   1      349.14      256.11     51.50 o
  -1  23   1       39.47       15.69     20.04 o
   0  23   1      130.22       82.33     23.57 o
   1  23   1      475.94      503.97     72.09 o
 -12   0   2       93.67       78.96     46.69 o
 -10   0   2    62403.76    60979.83   1383.86 o
  -8   0   2    34719.92    35389.56    827.71 o
  -6   0   2     3839.90     3936.68     87.18 o
  -4   0   2     7233.95     7227.72    141.10 o
  -2   0   2     1156.49     1148.64     28.67 o
   0   0   2    34009.65    35297.55    767.97 o
   2   0   2    14346.79    14586.28    238.13 o
   4   0   2      629.71      606.80     27.80 o
   6   0   2     1319.44     1375.51     50.10 o
   8   0   2      802.37      824.96     81.36 o
  10   0   2     2594.61     2908.48    170.28 o
 -12   1   2      108.28      111.39     36.49 o
 -11   1   2     1511.63     1424.98     79.62 o
 -10   1   2     4554.34     4544.01    143.67 o
  -9   1   2     7542.30     7661.38    185.34 o
  -8   1   2      558.14      587.36     43.45 o
  -7   1   2     3017.28     3117.37     92.85 o
  -6   1   2        0.76       -5.74      5.74 o
  -5   1   2   154986.09   153150.03   1607.60 o
  -4   1   2       84.67       99.47      7.23 o
  -3   1   2   155457.31   149028.28   1564.65 o
  -2   1   2     3256.28     3269.64     51.29 o
   1   1   2      745.49      750.05     18.91 o
   2   1   2    78843.26    84134.75   1031.21 o
   3   1   2      461.40      536.97     16.97 o
   4   1   2      452.40      541.07     18.61 o
   5   1   2     9075.91     9282.93    125.15 o
   6   1   2      872.22      940.66     35.89 o
   7   1   2    35942.69    35401.66    594.61 o
   8   1   2      130.88      162.36     35.19 o
   9   1   2      946.65      916.98     65.32 o
  10   1   2      527.61      575.17     57.99 o
  11   1   2     2818.47     2816.52    124.65 o
 -12   2   2      331.91      254.98     44.42 o
 -11   2   2        8.92        6.35     21.83 o
 -10   2   2    28339.41    28717.10    511.96 o
  -9   2   2     1574.89     1572.78     73.31 o
  -8   2   2    16446.64    17431.33    324.30 o
  -7   2   2     3989.99     3936.29    107.02 o
  -6   2   2      784.39      812.25     30.25 o
  -5   2   2      389.44      484.91     43.41 o
  -4   2   2       51.32       47.40      7.80 o
  -3   2   2    71177.96    66842.23   1014.01 o
  -2   2   2     7455.61     7572.04     81.19 o
  -1   2   2      150.69      166.16     14.76 o
   0   2   2    31480.85    32809.70    506.87 o
   1   2   2        1.59        7.60      4.49 o
   3   2   2     5379.96     5406.41     85.88 o
   4   2   2     8666.12     9096.25    119.09 o
   5   2   2    14081.65    14237.78    178.20 o
   6   2   2        1.38        8.42      8.00 o
   7   2   2    16658.76    16545.86    318.97 o
   8   2   2      719.07      716.33     54.35 o
   9   2   2      354.55      395.25     46.59 o
  10   2   2     2895.58     3004.89    132.52 o
  11   2   2      261.93      249.21     54.24 o
 -12   3   2      865.06      896.97     70.25 o
 -11   3   2      238.50      233.31     46.86 o
 -10   3   2     8665.94     8370.35    205.36 o
  -9   3   2      859.29      922.82     56.68 o
  -8   3   2       14.62       36.80     15.73 o
  -7   3   2      548.48      585.21     28.24 o
  -6   3   2       59.26       70.80     11.43 o
  -5   3   2    20608.86    20454.60    276.49 o
  -4   3   2      455.96      529.03     37.08 o
  -3   3   2    31846.03    28973.34    450.17 o
  -2   3   2     6557.80     6541.21     71.97 o
  -1   3   2     7102.24     7270.85    121.89 o
   0   3   2    63991.47    65397.02    820.24 o
   1   3   2    11816.59    11438.43    172.40 o
   2   3   2   143944.84   143082.52   1743.13 o
   3   3   2     2423.89     2359.88     47.30 o
   4   3   2     1630.81     1735.44     44.66 o
   5   3   2    16803.26    16588.89    203.36 o
   6   3   2     1629.27     1782.49     53.34 o
   7   3   2     2702.20     2800.85     74.26 o
   8   3   2      128.52      146.14     30.59 o
   9   3   2      194.20      149.43     33.27 o
  10   3   2     1095.42     1221.05     81.19 o
  11   3   2      817.52      734.63     68.30 o
 -12   4   2     2107.20     1922.16    134.23 o
 -11   4   2      130.37      136.98     32.64 o
 -10   4   2     2147.82     2051.67    163.41 o
  -9   4   2      126.74      161.35     29.18 o
  -8   4   2       58.16       95.53     20.82 o
  -7   4   2     1164.85     1196.60     42.17 o
  -6   4   2      345.12      367.39     22.53 o
  -5   4   2     7790.24     7146.34    548.94 o
  -4   4   2     2103.28     2048.55     56.92 o
  -3   4   2     7371.44     6608.20     96.54 o
  -2   4   2     3133.12     3048.09     43.66 o
  -1   4   2      718.61      750.79     24.08 o
   0   4   2    50423.98    51648.76    547.47 o
   1   4   2      411.24      432.68     15.94 o
   2   4   2     8142.52     7896.50    115.83 o
   3   4   2     2626.59     2405.06     54.35 o
   4   4   2     5014.24     4521.79     78.71 o
   5   4   2    24818.75    24373.40    326.65 o
   6   4   2      699.01      731.68     33.91 o
   7   4   2    25074.96    25482.24    363.39 o
   8   4   2      610.32      558.15     49.51 o
   9   4   2      278.94      282.87     42.35 o
  10   4   2     3594.60     3710.19    137.39 o
  11   4   2      631.62      649.15     64.70 o
 -12   5   2       13.11       37.42     39.14 o
 -11   5   2        9.67       31.65     22.78 o
 -10   5   2     2541.86     2389.96     98.09 o
  -9   5   2      420.63      474.87     57.16 o
  -8   5   2     2980.96     2905.24     95.87 o
  -7   5   2       22.83       25.35     10.08 o
  -6   5   2      420.69      389.90     23.95 o
  -5   5   2     1873.65     1759.10     57.41 o
  -4   5   2     3016.77     3001.21     74.85 o
  -2   5   2     1973.30     2150.48     75.97 o
  -1   5   2    12772.80    10887.63    802.12 o
   0   5   2    58894.60    59045.03    626.34 o
   1   5   2     4954.35     4550.85     73.73 o
   4   5   2     4179.71     4212.02     75.56 o
   5   5   2    41045.29    40329.18    645.35 o
   6   5   2     4780.66     4910.54    102.10 o
   7   5   2     1481.80     1531.36     55.08 o
   8   5   2      311.47      356.82     41.87 o
   9   5   2     4791.36     4655.93    148.65 o
  10   5   2       73.00       47.21     26.20 o
  11   5   2      396.28      380.11     54.39 o
 -12   6   2     3591.83     3243.50    130.14 o
 -11   6   2      101.97       60.30     40.85 o
 -10   6   2     1339.88     1298.82     72.15 o
  -9   6   2      382.33      360.27     39.45 o
  -8   6   2     4100.91     4056.44     93.72 o
  -7   6   2     3667.83     3662.04     83.67 o
  -6   6   2        1.87       16.17     11.16 o
  -5   6   2     8014.63     7811.75    158.60 o
  -4   6   2     2959.96     3021.79     59.32 o
  -3   6   2      359.69      430.11     15.04 o
  -2   6   2     4533.15     4509.31     50.58 o
  -1   6   2       28.06       41.58     12.44 o
   0   6   2    60960.63    61621.20    655.43 o
   1   6   2     1277.14     1276.01     27.56 o
   3   6   2      818.00      847.38     27.38 o
   4   6   2    21086.45    21556.47    291.43 o
   5   6   2    23282.14    22353.18    383.28 o
   6   6   2     3121.32     3166.28     93.40 o
   7   6   2     8928.40     9052.74    163.40 o
   8   6   2      261.94      267.36     38.35 o
   9   6   2     4960.03     4682.40    149.99 o
  10   6   2      353.29      298.55     46.48 o
  11   6   2      162.34       80.60     52.35 o
 -12   7   2     2799.82     2812.11    181.44 o
 -11   7   2      366.86      417.80     66.94 o
 -10   7   2        1.52      -17.72     17.72 o
  -9   7   2     1181.22     1099.22    115.35 o
  -8   7   2    12784.39    12832.68    210.91 o
  -7   7   2       17.83       25.20     12.95 o
  -6   7   2       64.03       79.66     16.14 o
  -5   7   2    28042.74    28255.42    465.54 o
  -4   7   2     1338.12     1316.19     29.01 o
  -3   7   2     2887.09     2799.39     42.09 o
  -2   7   2     7330.87     7458.88     86.31 o
  -1   7   2     2543.68     2545.05     87.89 o
   0   7   2    68831.67    70240.03    746.95 o
   1   7   2     6793.96     7178.59     95.47 o
   3   7   2     2176.04     2114.47     48.91 o
   4   7   2     1955.52     1967.14     47.67 o
   5   7   2    13711.82    13085.53    248.27 o
   6   7   2       21.89        8.12     12.42 o
   7   7   2     1587.13     1589.81     68.57 o
   8   7   2      468.58      403.77     33.59 o
   9   7   2     3991.94     4003.96    137.89 o
  10   7   2     3175.74     3096.98    125.54 o
  11   7   2      233.64      197.94     61.97 o
 -11   8   2      234.38      156.43     54.93 o
 -10   8   2     1910.39     2082.18     94.09 o
  -9   8   2     1571.65     1550.12    102.30 o
  -8   8   2     7747.03     7864.95    149.86 o
  -7   8   2    19641.67    19768.42    356.44 o
  -6   8   2     5420.98     5494.69    132.32 o
  -5   8   2    23625.81    23702.75    401.65 o
  -4   8   2     1152.08     1237.92     29.43 o
  -3   8   2    12389.04    12435.98    137.01 o
  -2   8   2     8832.83     8760.96    100.56 o
  -1   8   2     1218.95     1126.20     31.86 o
   0   8   2    51183.39    53057.66    572.54 o
   1   8   2     3403.22     3459.91     56.97 o
   2   8   2      313.75      385.25     25.34 o
   3   8   2     1816.68     1739.81     44.85 o
   4   8   2     2960.66     2851.48     61.88 o
   5   8   2      800.10      790.23     57.33 o
   6   8   2       40.17       43.87     16.95 o
   7   8   2     2095.43     2001.00     78.97 o
   8   8   2      933.19      955.87     48.80 o
   9   8   2     8800.55     8506.49    219.06 o
  10   8   2     2198.79     2161.81    106.23 o
  11   8   2       48.69       26.17     35.70 o
 -11   9   2     2570.31     2549.38    151.40 o
 -10   9   2     2197.53     2327.00    101.37 o
  -9   9   2      359.35      409.23     44.43 o
  -8   9   2    12495.51    12852.22    216.20 o
  -7   9   2     4070.31     4108.96    116.01 o
  -6   9   2     7937.54     8027.14    175.44 o
  -5   9   2     7913.31     7881.23    134.12 o
  -4   9   2     5450.93     5621.74     75.12 o
  -3   9   2     8764.95     8775.12    103.15 o
  -2   9   2    26421.35    26664.64    270.29 o
  -1   9   2     9050.44     9036.36    118.27 o
   0   9   2    22115.60    22481.90    233.33 o
   1   9   2       38.08       37.43      7.36 o
   2   9   2     1085.92     1191.28     36.90 o
   3   9   2      492.97      451.32     23.00 o
   4   9   2     1877.66     1860.99    133.55 o
   5   9   2     1204.42     1254.49     57.46 o
   6   9   2       30.67       32.49     14.72 o
   7   9   2      956.17      912.50     54.48 o
   8   9   2       25.98       38.18     18.13 o
   9   9   2      897.92     1035.96     72.24 o
  10   9   2     8398.01     8499.36    230.77 o
  11   9   2      102.97       68.35     35.71 o
 -11  10   2       10.40       10.14     22.27 o
 -10  10   2      752.33      767.29     82.74 o
  -9  10   2       87.44       92.70     27.40 o
  -8  10   2     3207.82     3264.21    137.84 o
  -7  10   2    21056.40    20756.72    376.94 o
  -6  10   2    14250.02    14512.49    277.95 o
  -5  10   2    18809.65    18228.54    327.39 o
  -4  10   2       52.14       37.03     10.37 o
  -3  10   2    12782.32    12712.41    162.15 o
  -2  10   2     4286.61     4590.91     69.88 o
  -1  10   2    20351.20    20057.40    212.89 o
   0  10   2      428.23      380.38     16.16 o
   1  10   2      463.09      534.91     20.97 o
   2  10   2     3191.25     3116.87     95.65 o
   3  10   2     1268.21     1243.22     40.21 o
   4  10   2     2666.93     2740.11     85.24 o
   5  10   2     5109.94     5190.55    133.57 o
   6  10   2     1185.55     1248.84     60.89 o
   7  10   2       10.27       20.86     30.73 o
   8  10   2     1711.84     1610.75     80.50 o
   9  10   2     7481.69     7383.26    203.05 o
  10  10   2     5683.98     5731.29    182.85 o
 -11  11   2     1463.16     1317.59     81.11 o
 -10  11   2     2048.59     1893.91     90.82 o
  -9  11   2       45.88       36.66     20.17 o
  -8  11   2     3169.53     3058.93    105.27 o
  -7  11   2     1134.24     1215.45     61.39 o
  -6  11   2     2534.39     2516.87    176.38 o
  -5  11   2       40.08       47.93     14.11 o
  -4  11   2     2410.23     2524.34     62.88 o
  -3  11   2     8023.51     8023.84    134.01 o
  -2  11   2       61.35       53.76     19.62 o
  -1  11   2    24156.88    23597.67    276.92 o
   0  11   2     1839.95     1867.02     38.47 o
   1  11   2      910.94      940.67     29.32 o
   2  11   2     1456.26     1499.54     45.56 o
   3  11   2     2746.06     2666.91     78.22 o
   4  11   2     1460.25     1487.70     62.61 o
   5  11   2    20519.63    19762.62    360.84 o
   6  11   2      946.05      958.66     54.67 o
   7  11   2        0.00        8.39     35.02 o
   8  11   2     3631.38     3542.51    224.86 o
   9  11   2       31.23       40.22     32.44 o
  10  11   2     4640.18     4726.17    166.29 o
 -10  12   2      626.88      546.84     53.16 o
  -9  12   2      753.93      615.32     43.20 o
  -8  12   2       60.01       65.53     19.49 o
  -7  12   2     3052.47     2922.85    103.97 o
  -6  12   2     2439.70     2489.58    169.42 o
  -5  12   2     3471.03     3389.31    102.15 o
  -4  12   2       50.37       65.27     18.08 o
  -3  12   2     2038.09     2087.30     56.25 o
  -2  12   2     4106.66     4169.33     84.90 o
  -1  12   2    22240.10    21987.27    263.68 o
   0  12   2    13709.08    13673.20    176.23 o
   1  12   2     4135.63     4157.20     73.46 o
   2  12   2     2753.23     2833.68     68.49 o
   3  12   2    16022.11    16233.05    242.16 o
   4  12   2    15003.00    14914.68    510.15 o
   5  12   2     3068.77     3187.93    102.26 o
   6  12   2        0.43       -8.24     13.45 o
   7  12   2      358.57      379.40     40.81 o
   8  12   2     1092.99     1245.50    131.66 o
   9  12   2       77.61       22.81     24.68 o
  10  12   2     2852.22     2903.79    128.92 o
 -10  13   2       13.63       11.33     31.58 o
  -9  13   2       13.54       -0.04     29.35 o
  -8  13   2     1815.17     1775.15     96.13 o
  -7  13   2      526.18      457.24     42.94 o
  -6  13   2      867.37      869.26     52.39 o
  -5  13   2       71.47       51.70     34.33 o
  -4  13   2     1796.89     1818.03    111.06 o
  -3  13   2      215.40      230.68     21.43 o
  -2  13   2     8308.77     7901.31    369.76 o
  -1  13   2     8127.59     8176.13    120.68 o
   0  13   2      159.01      180.43     16.53 o
   1  13   2     1303.85     1278.48     37.83 o
   2  13   2      644.30      647.42     32.41 o
   3  13   2     5697.89     5499.19    109.29 o
   4  13   2    11697.30    11669.37    240.57 o
   5  13   2    11120.32    10487.03    227.14 o
   6  13   2     1197.81     1201.72    105.22 o
   7  13   2       49.77       58.79     32.27 o
   8  13   2     4246.00     4290.90    138.98 o
   9  13   2     1254.57     1138.59     73.98 o
 -10  14   2     1679.50     1624.52    118.78 o
  -9  14   2      287.46      229.24     40.33 o
  -8  14   2      462.96      455.83     48.16 o
  -7  14   2      977.38      906.39     57.94 o
  -6  14   2     1860.92     1911.37    112.78 o
  -5  14   2       42.96       61.74     20.58 o
  -4  14   2      924.22      879.68     73.64 o
  -3  14   2     1023.85      944.87     49.80 o
  -2  14   2     8936.18     8983.00    133.37 o
  -1  14   2     9864.35     9993.13    153.81 o
   0  14   2     6863.94     7128.24    112.08 o
   1  14   2     4682.81     4529.67     83.16 o
   2  14   2      322.00      311.13     25.13 o
   3  14   2    12195.64    12336.57    248.63 o
   4  14   2     8258.71     8232.98    190.04 o
   5  14   2      650.86      605.55     47.25 o
   6  14   2     2525.52     2468.63     96.28 o
   7  14   2     1297.87     1290.75     70.92 o
   8  14   2        0.33        4.32     20.27 o
   9  14   2     1145.22     1002.60     72.08 o
  -9  15   2       10.08        7.58     25.37 o
  -8  15   2     2227.10     2235.19    105.05 o
  -7  15   2     3340.45     3197.75    113.19 o
  -6  15   2        2.38       15.71     19.29 o
  -5  15   2      285.59      294.63     35.76 o
  -4  15   2      467.78      487.43     41.49 o
  -3  15   2      209.06      216.76     28.76 o
  -2  15   2     5731.46     5895.09    101.59 o
  -1  15   2      233.30      262.37     20.72 o
   0  15   2     1790.57     1896.28     50.59 o
   1  15   2     3915.30     3937.92     77.91 o
   2  15   2     2366.65     2432.19     72.64 o
   3  15   2     3134.93     3117.75    103.85 o
   4  15   2     5216.62     5243.20    142.79 o
   5  15   2     2138.15     2222.54    217.48 o
   6  15   2     2413.60     2516.11     98.83 o
   7  15   2      118.08      103.33     27.02 o
   8  15   2      775.46      663.29     57.81 o
   9  15   2      963.63     1128.79    105.05 o
  -9  16   2     1188.75     1143.89     99.56 o
  -8  16   2       70.54       59.40     29.61 o
  -7  16   2     1966.33     1834.45     90.35 o
  -6  16   2     6952.12     6724.78    191.05 o
  -5  16   2      487.08      450.62     49.95 o
  -4  16   2      399.57      398.10     46.86 o
  -3  16   2      637.83      610.12     43.38 o
  -2  16   2    12173.03    12383.76    176.47 o
  -1  16   2     1722.33     1636.20     48.33 o
   0  16   2      353.15      339.96     23.72 o
   1  16   2       46.61       50.35     14.42 o
   2  16   2        2.13       -4.29     10.13 o
   3  16   2     1880.62     1874.73     77.26 o
   4  16   2     1170.58     1068.40     96.13 o
   5  16   2       81.41      106.87     26.48 o
   6  16   2     3163.26     3280.43    117.90 o
   7  16   2      415.45      483.42     49.82 o
   8  16   2      431.22      426.04     66.26 o
  -8  17   2        0.95       39.48     36.05 o
  -7  17   2     2684.59     2617.45    117.93 o
  -6  17   2     1542.08     1523.03    105.22 o
  -5  17   2     1379.32     1311.28     69.79 o
  -4  17   2     3824.76     4079.68    126.70 o
  -3  17   2      111.54       97.69     23.54 o
  -2  17   2     2180.44     2386.10     61.82 o
  -1  17   2      751.10      745.14     33.98 o
   0  17   2      206.33      205.55     20.77 o
   1  17   2      807.49      833.34     35.77 o
   2  17   2        8.96       11.30     13.10 o
   3  17   2      855.98      949.05     56.05 o
   4  17   2      238.79      207.57     31.74 o
   5  17   2       22.90       40.98     20.81 o
   6  17   2     1139.32     1164.96     70.77 o
   7  17   2      613.14      593.31     55.26 o
   8  17   2      920.77     1028.20     92.01 o
  -8  18   2        3.21      -15.11     31.58 o
  -7  18   2     1107.87     1201.57     96.47 o
  -6  18   2     5417.30     5556.04    163.40 o
  -5  18   2      273.19      217.43     37.10 o
  -4  18   2      317.92      285.73     38.50 o
  -3  18   2      457.01      463.90     44.46 o
  -2  18   2     3084.02     3328.19    102.40 o
  -1  18   2      988.76     1032.56     41.02 o
   0  18   2        2.31        5.63     13.73 o
   1  18   2      831.10      838.58     37.40 o
   2  18   2       34.25       24.73     18.71 o
   3  18   2      869.77      972.03     57.99 o
   4  18   2      438.64      428.83     44.74 o
   5  18   2       14.82       13.09     18.32 o
   6  18   2      420.25      412.75     48.79 o
   7  18   2      223.01      237.91     52.18 o
  -7  19   2      638.86      661.20     79.99 o
  -6  19   2     2411.56     2629.71    143.16 o
  -5  19   2      907.14      962.33     66.43 o
  -4  19   2     5799.30     5964.85    168.29 o
  -3  19   2      535.28      567.05     50.15 o
  -2  19   2       52.53       95.47     19.22 o
  -1  19   2      572.97      608.21     34.92 o
   0  19   2       60.52       63.84     15.60 o
   1  19   2      601.45      587.87     34.99 o
   2  19   2      484.61      415.83     43.06 o
   3  19   2      333.40      333.57     40.56 o
   4  19   2      377.39      383.64     80.16 o
   5  19   2       12.38       -5.61     19.04 o
   6  19   2      635.89      702.74     77.24 o
  -6  20   2      339.17      310.00     63.17 o
  -5  20   2      116.18       91.32     34.33 o
  -4  20   2      714.65      915.78     65.14 o
  -3  20   2      924.39      908.70     64.71 o
  -2  20   2       74.30       48.01     18.23 o
  -1  20   2     1944.95     1971.10     61.47 o
   0  20   2      128.94      160.63     21.94 o
   1  20   2      664.32      643.67     43.61 o
   2  20   2      188.72      190.78     34.67 o
   3  20   2     3668.86     3634.81    126.95 o
   4  20   2      158.65      117.37     31.07 o
   5  20   2       14.90        7.55     23.69 o
  -5  21   2       17.82       34.33     29.18 o
  -4  21   2     1753.02     1933.15    120.16 o
  -3  21   2     1124.58     1251.32     75.48 o
  -2  21   2      134.48      137.69     24.52 o
  -1  21   2       12.00       30.99     17.12 o
   0  21   2      191.18      209.63     26.04 o
   1  21   2     7191.15     7594.01    161.12 o
   2  21   2      644.06      587.15     54.19 o
   3  21   2     2941.07     2942.81    150.37 o
   4  21   2      261.91      233.79     49.09 o
  -3  22   2       42.52       15.11     28.15 o
  -2  22   2     1700.09     1833.59    119.13 o
  -1  22   2      234.40      174.29     27.81 o
   0  22   2      744.45      765.12     43.80 o
   1  22   2       27.07       71.75     37.08 o
   2  22   2      399.38      333.35     60.76 o
   3  22   2      786.40      804.71     82.74 o
  -1  23   2       51.81       75.50     24.67 o
   0  23   2      262.49      279.48     40.26 o
 -11   0   3      383.84      383.13     63.51 o
  -9   0   3     1052.72     1237.96     88.23 o
  -7   0   3    18333.54    18103.14    451.10 o
  -5   0   3    23879.29    23448.55    373.44 o
  -3   0   3    25588.32    24441.07    313.29 o
  -1   0   3      263.77      352.23     30.38 o
   1   0   3     4709.80     4320.83     98.19 o
   3   0   3    16036.95    15843.34    265.97 o
   5   0   3     4254.25     4285.23    128.05 o
   7   0   3    48883.26    50593.15   1161.40 o
   9   0   3    14209.28    13887.02    431.88 o
  11   0   3     4320.41     4478.75    231.73 o
 -12   1   3     3573.00     3421.72    179.89 o
 -11   1   3       12.00       21.16     22.13 o
 -10   1   3    26822.30    26846.33    478.44 o
  -9   1   3        2.68       22.99     18.30 o
  -8   1   3    44638.70    45482.34    725.68 o
  -7   1   3     2027.43     1986.24     69.18 o
  -6   1   3     2049.33     2163.74     40.27 o
  -5   1   3     1595.10     1544.49     30.55 o
  -4   1   3     1151.03     1216.87     24.54 o
  -3   1   3    42328.88    41748.21    368.71 o
  -2   1   3    16448.32    17391.59    196.95 o
  -1   1   3      157.33      140.89      6.28 o
   0   1   3    20534.83    21824.43    345.44 o
   1   1   3     1764.63     1642.24     33.62 o
   2   1   3    52322.24    53344.39    766.86 o
   3   1   3     3288.35     3124.30     52.33 o
   4   1   3    14388.02    15104.65    185.32 o
   5   1   3     1854.21     1864.68     42.03 o
   6   1   3     5526.01     5792.67    111.69 o
   7   1   3      845.57      990.00    126.51 o
   8   1   3       11.35       22.07     21.21 o
   9   1   3      987.75      959.78     69.90 o
  10   1   3       60.38       73.71     30.92 o
  11   1   3        7.28        2.76     26.05 o
 -12   2   3      505.57      415.64     78.79 o
 -11   2   3       70.45       67.45     27.11 o
 -10   2   3      894.66      912.90     73.98 o
  -9   2   3      492.23      465.31     43.43 o
  -8   2   3     7913.97     7834.18    174.89 o
  -7   2   3     8000.03     8052.45    133.84 o
  -6   2   3     1121.82     1286.09     63.42 o
  -5   2   3      876.99      866.37     21.26 o
  -4   2   3      378.98      422.70     16.73 o
  -3   2   3    10583.66     9600.93    194.32 o
  -2   2   3   110100.64   111022.98   1056.30 o
  -1   2   3    10820.52    10578.21    183.09 o
   0   2   3    69419.64    71780.83   1092.47 o
   1   2   3      132.87      130.17     11.76 o
   2   2   3    65346.20    65537.17    810.58 o
   3   2   3      737.53      628.01     22.99 o
   4   2   3     1174.04     1343.93     32.88 o
   5   2   3     2907.32     2934.17     56.20 o
   6   2   3      981.23     1009.94     39.72 o
   7   2   3    24314.42    24559.33    442.51 o
   8   2   3      865.36      851.79     60.43 o
   9   2   3     7733.67     7717.87    206.80 o
  10   2   3      467.31      398.14     51.45 o
  11   2   3     2194.76     2093.49    109.76 o
 -12   3   3      240.80      281.49     95.10 o
 -11   3   3      168.58      147.29     33.92 o
 -10   3   3     3240.50     3357.18    114.57 o
  -9   3   3       12.04      -13.52     18.02 o
  -8   3   3     8995.60     9110.75    194.44 o
  -7   3   3     6188.30     6166.62    111.32 o
  -6   3   3     3722.88     3886.47     77.23 o
  -5   3   3     6483.53     6351.02    104.12 o
  -4   3   3       55.92       56.84      7.40 o
  -3   3   3    77839.77    74225.78    712.48 o
  -2   3   3     5147.65     4876.13     56.73 o
  -1   3   3    12687.24    11933.55    263.90 o
   0   3   3    21992.00    22763.76    462.83 o
   1   3   3     3181.79     3238.27     56.57 o
   2   3   3     6993.35     7254.68    109.63 o
   3   3   3     2009.76     1951.43     44.35 o
   4   3   3     1439.88     1489.30     39.23 o
   5   3   3     2248.00     2343.67     49.10 o
   6   3   3     1102.15     1220.95     44.61 o
   7   3   3     3658.79     3815.55     91.45 o
   8   3   3       29.69       15.45     19.13 o
   9   3   3      948.08      909.33     67.85 o
  10   3   3       46.67      126.82     35.89 o
  11   3   3      112.56      100.48     37.01 o
 -12   4   3      148.80      116.68     26.91 o
 -11   4   3      119.66       97.16     42.23 o
 -10   4   3       46.63       53.00     24.08 o
  -9   4   3      111.18       93.59     23.54 o
  -8   4   3     2137.65     2367.10    159.81 o
  -7   4   3      702.50      682.84     31.34 o
  -6   4   3     1555.30     1468.82     43.41 o
  -5   4   3    24735.92    24799.09    327.88 o
  -4   4   3     3979.31     4285.86     66.80 o
  -2   4   3     3645.63     3448.40     43.81 o
  -1   4   3    41839.66    38560.01    384.67 o
   0   4   3    14262.19    14147.69    188.45 o
   1   4   3     2959.15     2783.07     51.64 o
   2   4   3    74342.95    72219.27    893.18 o
   3   4   3      165.32      170.71     13.03 o
   4   4   3    12092.52    12692.77    184.27 o
   5   4   3     8373.27     8242.36    132.75 o
   6   4   3      755.47      843.14     37.81 o
   7   4   3     2068.99     2192.05     67.29 o
   8   4   3        1.86       -5.69     15.18 o
   9   4   3       55.12       36.75     37.94 o
  10   4   3      147.16      158.48     36.89 o
  11   4   3        8.44       13.99     27.46 o
 -12   5   3      326.59      292.16     37.50 o
 -11   5   3      377.76      359.85     45.12 o
 -10   5   3      983.45      923.20     59.78 o
  -9   5   3      409.77      318.59     36.04 o
  -8   5   3      132.34      160.53     37.25 o
  -7   5   3     1729.71     1672.53     50.94 o
  -6   5   3     3373.47     3439.78     73.73 o
  -5   5   3    17193.09    16867.54    257.65 o
  -4   5   3      771.99      737.80     17.73 o
  -3   5   3    31229.80    28346.86    283.28 o
  -2   5   3      112.86      107.06      6.73 o
   0   5   3    67322.08    64288.59   2947.04 o
   1   5   3       24.55       26.99     10.08 o
   2   5   3      157.00      175.26     12.90 o
   3   5   3     2165.34     2080.39     53.58 o
   4   5   3    17989.04    18152.76    252.14 o
   5   5   3     1214.37     1271.93     52.98 o
   6   5   3       21.35       41.20     12.52 o
   7   5   3      916.13      945.32     44.89 o
   8   5   3      340.20      327.91     41.76 o
   9   5   3      895.42      831.60     65.27 o
  10   5   3        2.59      -11.40     20.43 o
  11   5   3        4.27      -22.57     29.18 o
 -12   6   3      769.03      831.84     56.34 o
 -11   6   3      205.13      206.76     37.73 o
 -10   6   3     2400.90     2498.18     81.66 o
  -9   6   3     1625.41     1711.76     75.61 o
  -8   6   3       12.56        6.38      9.78 o
  -7   6   3      700.00      700.02     33.02 o
  -6   6   3      688.11      709.21     37.98 o
  -5   6   3    54922.14    54859.52    698.79 o
  -4   6   3     8019.69     8307.41     97.78 o
  -2   6   3      719.43      708.18     15.97 o
  -1   6   3    19348.05    18249.43    208.09 o
   0   6   3    53518.23    55120.71    589.29 o
   1   6   3     2300.28     2221.15     47.22 o
   2   6   3    26349.92    26091.48    342.94 o
   3   6   3     1118.90     1111.05     33.24 o
   4   6   3    17128.95    17130.45    240.86 o
   5   6   3     9390.33     9118.81    187.76 o
   6   6   3      162.12      180.51     24.97 o
   7   6   3     2127.93     2152.04    107.02 o
   8   6   3      337.96      399.98     69.86 o
   9   6   3     1860.14     1919.77     94.69 o
  10   6   3     2450.69     2390.94    119.81 o
  11   6   3      433.10      363.45     54.25 o
 -12   7   3      354.63      357.53     40.64 o
 -11   7   3     1245.61     1223.62     60.94 o
 -10   7   3     5312.82     5418.04    171.14 o
  -9   7   3     2468.34     2508.78     77.19 o
  -8   7   3     3594.29     3679.40     77.27 o
  -7   7   3     2446.52     2564.73     58.84 o
  -6   7   3      364.31      442.56     57.62 o
  -5   7   3    33397.15    33083.32    381.76 o
  -4   7   3     4026.68     4106.92     57.49 o
  -3   7   3     7850.71     7160.52    206.57 o
  -2   7   3     5746.06     5960.21     70.82 o
  -1   7   3      216.67      180.69     14.83 o
   0   7   3    69193.84    71729.25    763.47 o
   1   7   3      775.27      804.05     35.03 o
   2   7   3     1079.33     1012.32     31.75 o
   3   7   3        2.24       -2.23      6.67 o
   4   7   3     9079.41     8833.63    140.52 o
   5   7   3     1989.04     1971.87     70.63 o
   6   7   3        2.82       13.14     11.68 o
   7   7   3      807.40      957.89    128.60 o
   8   7   3      653.17      665.50     42.35 o
   9   7   3     7618.48     7455.19    320.13 o
  10   7   3      939.96      963.81     75.05 o
  11   7   3      605.90      564.45     98.87 o
 -11   8   3     3169.34     3246.95    101.42 o
 -10   8   3    12808.70    12792.12    436.37 o
  -9   8   3     1637.26     1533.04     60.89 o
  -8   8   3     4342.92     4179.69     84.97 o
  -7   8   3     2739.29     2622.00     69.74 o
  -6   8   3     2431.72     2534.72     56.67 o
  -5   8   3    20645.55    20759.87    253.38 o
  -4   8   3     4507.11     4686.70     71.20 o
  -3   8   3     7489.91     7681.37     91.17 o
  -2   8   3     1692.84     1608.20     31.86 o
  -1   8   3     2857.50     2840.99     41.08 o
   0   8   3    17850.15    19704.07    228.58 o
   1   8   3     2458.34     2595.73     48.11 o
   2   8   3     2094.26     1988.15     48.82 o
   3   8   3      120.94      144.22     14.26 o
   4   8   3    17450.48    16997.82    243.50 o
   5   8   3     1963.03     2017.10    121.19 o
   6   8   3     1043.25     1091.13     55.45 o
   7   8   3     3269.23     3064.29    101.68 o
   8   8   3     1370.81     1343.69     58.21 o
   9   8   3     3088.86     3120.09    123.79 o
  10   8   3     8558.20     8530.33    232.59 o
  11   8   3       38.64       56.22     34.16 o
 -11   9   3     2036.57     1930.06     95.16 o
 -10   9   3     1579.43     1645.81     83.60 o
  -9   9   3      825.86      790.66     39.46 o
  -8   9   3     6934.04     7080.78    109.45 o
  -7   9   3     5919.23     5658.67    100.54 o
  -6   9   3     8315.72     8362.13    126.45 o
  -5   9   3    42508.29    42743.87    485.60 o
  -4   9   3      521.95      550.87     18.12 o
  -3   9   3     2445.33     2518.16     40.23 o
  -2   9   3      749.92      738.55     18.58 o
  -1   9   3       11.66       19.56      7.83 o
   0   9   3      911.00     1037.62     27.92 o
   1   9   3        1.18       77.10     56.12 o
   2   9   3      132.51      282.09    156.63 o
   3   9   3      135.95      171.84     16.27 o
   4   9   3     2164.43     2249.98     76.08 o
   5   9   3    19251.88    18889.39    342.66 o
   6   9   3     2022.37     2131.32     80.72 o
   7   9   3     3617.33     3585.58    112.82 o
   8   9   3      549.43      570.40     41.60 o
   9   9   3    11615.89    11088.34    266.90 o
  10   9   3     5395.58     5635.71    182.58 o
 -11  10   3     5052.28     4784.34    155.25 o
 -10  10   3    11539.44    11858.50    269.02 o
  -9  10   3      649.56      631.91     42.37 o
  -8  10   3     1943.25     1936.47     65.18 o
  -7  10   3     1153.10     1097.31     46.19 o
  -6  10   3    11391.32    11739.89    192.45 o
  -5  10   3      406.37      385.74     31.98 o
  -4  10   3       70.40       55.02     11.71 o
  -3  10   3     3100.00     3149.80     56.43 o
  -2  10   3        0.25        2.92      4.20 o
  -1  10   3     7186.68     7044.13     86.35 o
   0  10   3      334.74      303.63     16.45 o
   1  10   3     2851.30     2934.36     55.51 o
   2  10   3      500.32      499.48     26.14 o
   3  10   3      481.84      472.47     25.49 o
   4  10   3     8780.52     8735.92    186.94 o
   5  10   3    11287.64    10938.85    226.32 o
   6  10   3     1233.21     1090.68    119.64 o
   7  10   3     1624.37     1721.24     76.22 o
   8  10   3       40.59       56.84     30.55 o
   9  10   3     1704.74     1721.85     92.67 o
  10  10   3     5561.22     5927.13    189.85 o
 -11  11   3      643.27      650.48     59.33 o
 -10  11   3       76.94       95.70     29.60 o
  -9  11   3      198.64      172.90     26.96 o
  -8  11   3     1452.32     1343.76     54.70 o
  -7  11   3     1815.60     1760.25     60.24 o
  -6  11   3    15608.60    14965.56   1049.93 o
  -5  11   3     6618.54     6504.94    122.34 o
  -4  11   3      533.99      510.40     26.82 o
  -3  11   3      307.36      326.52     21.70 o
  -2  11   3       25.10       26.02      7.67 o
  -1  11   3     7324.74     7310.94    105.80 o
   0  11   3    33138.42    33669.77    382.62 o
   1  11   3     7078.90     7203.18    106.40 o
   2  11   3       18.71       16.85      8.57 o
   3  11   3     4142.31     4046.76     86.26 o
   4  11   3       77.36       57.08     18.72 o
   5  11   3    17451.64    16663.78    316.47 o
   6  11   3     1636.60     1642.01     72.94 o
   7  11   3     1006.99     1036.03     61.12 o
   8  11   3      770.54      731.46     56.56 o
   9  11   3     5983.41     5985.96    392.23 o
  10  11   3     1601.29     1511.98     95.61 o
 -10  12   3     2027.76     2081.89     97.33 o
  -9  12   3       14.93        7.70     16.85 o
  -8  12   3       87.25       60.99     29.81 o
  -7  12   3      220.31      187.47     24.23 o
  -6  12   3     9955.88    10177.56    217.71 o
  -5  12   3     8936.51     9006.30    320.47 o
  -4  12   3     8087.86     8274.65    178.60 o
  -3  12   3     1730.01     1750.41     50.94 o
  -2  12   3     6923.28     6731.16    309.55 o
  -1  12   3    17841.36    17818.69    220.37 o
   0  12   3     4575.08     4684.35     79.47 o
   1  12   3      599.94      607.42     25.21 o
   2  12   3      992.14     1007.58     38.92 o
   3  12   3      693.22      665.02     40.94 o
   4  12   3      195.43      184.62     59.56 o
   5  12   3     8062.04     7946.84    185.42 o
   6  12   3       52.50       38.87     18.59 o
   7  12   3      133.15       70.09     31.07 o
   8  12   3      541.34      541.47     51.18 o
   9  12   3      241.89      255.47     47.46 o
 -10  13   3        0.73       13.73     35.36 o
  -9  13   3      916.26      865.41     61.61 o
  -8  13   3       65.56      110.24     27.38 o
  -7  13   3     1824.17     1872.60     79.65 o
  -6  13   3     4415.67     4369.65    183.84 o
  -5  13   3        5.54        4.82     31.58 o
  -4  13   3      262.15      307.81     32.60 o
  -3  13   3     4413.25     4422.22     93.28 o
  -2  13   3     6746.71     6843.99    106.97 o
  -1  13   3    19408.97    19597.18    242.70 o
   0  13   3    23579.77    24066.08    289.78 o
   1  13   3     8198.56     8058.41    140.88 o
   2  13   3      917.33      983.76     48.92 o
   3  13   3     8177.12     7862.88    176.85 o
   4  13   3     3650.81     3591.07    109.99 o
   5  13   3     4107.22     3726.07    115.88 o
   6  13   3      105.69       77.54     30.55 o
   7  13   3      432.35      360.73     41.94 o
   8  13   3        1.95       -5.87     18.45 o
   9  13   3      106.66       46.13     28.05 o
 -10  14   3        0.73       19.23     34.67 o
  -9  14   3       45.24       56.11     29.93 o
  -8  14   3      934.25      910.99     76.04 o
  -7  14   3     5369.15     5215.03    147.82 o
  -6  14   3     4071.13     4162.53    124.20 o
  -5  14   3     4806.07     4932.53    144.87 o
  -4  14   3     3629.02     3668.09    108.84 o
  -3  14   3        0.15       19.28     12.80 o
  -2  14   3     8684.53     9177.93    135.53 o
  -1  14   3     9399.26     9145.15    134.60 o
   0  14   3      558.62      646.90     28.45 o
   1  14   3     3306.10     3275.06     68.04 o
   2  14   3     1325.46     1446.14     63.23 o
   3  14   3      526.18      579.59     40.83 o
   4  14   3     1689.41     1685.89     73.90 o
   5  14   3     1412.03     1379.26     68.23 o
   6  14   3     3156.84     2882.73    129.60 o
   7  14   3      410.09      355.36     42.55 o
   8  14   3      507.40      484.59     50.76 o
   9  14   3       24.32       18.55     23.36 o
  -9  15   3      161.52      126.88     33.71 o
  -8  15   3      238.68      238.45     38.27 o
  -7  15   3     3235.03     3051.34    202.03 o
  -6  15   3      987.73      884.51     55.72 o
  -5  15   3     1330.54     1370.82     66.08 o
  -4  15   3      889.40      936.54     53.68 o
  -3  15   3     2359.58     2246.82    136.12 o
  -2  15   3     6944.60     7395.94    118.80 o
  -1  15   3     3976.82     3917.32     77.04 o
   0  15   3     5757.61     5801.52    100.07 o
   1  15   3     4929.75     4995.66     91.79 o
   2  15   3      817.26      880.98     40.61 o
   3  15   3     2302.04     2242.58     84.13 o
   4  15   3     1593.35     1599.26     87.54 o
   5  15   3      172.18      158.28     29.39 o
   6  15   3     3945.71     3864.02    163.58 o
   7  15   3      497.16      444.08     48.33 o
   8  15   3      408.90      366.73     67.29 o
  -9  16   3       13.10       66.26     40.85 o
  -8  16   3       63.67       53.29     22.43 o
  -7  16   3     5199.22     5250.59    154.07 o
  -6  16   3       91.47       88.22     38.45 o
  -5  16   3     1354.58     1300.97     67.11 o
  -4  16   3       14.35       -6.33     19.23 o
  -3  16   3       45.83       39.40     21.11 o
  -2  16   3     2114.16     2191.08     57.66 o
  -1  16   3      106.11      144.85     17.19 o
   0  16   3      819.90      893.46     35.51 o
   1  16   3     4809.08     4800.36     91.85 o
   2  16   3     1146.95     1186.30     48.98 o
   3  16   3      249.01      231.87     30.88 o
   4  16   3     1497.20     1421.20     70.60 o
   5  16   3      235.65      190.28     33.64 o
   6  16   3     2794.44     2650.58    105.42 o
   7  16   3     1163.27     1015.01     66.13 o
   8  16   3      498.25      274.99     56.65 o
  -8  17   3      213.28      192.94     52.53 o
  -7  17   3     2994.67     3060.99    174.06 o
  -6  17   3     2316.72     2235.23     94.06 o
  -5  17   3      646.57      586.81     49.49 o
  -4  17   3      171.72      205.49     34.31 o
  -3  17   3        1.58       -3.58     17.30 o
  -2  17   3     3531.34     3719.89     80.32 o
  -1  17   3       10.29        3.29     10.50 o
   0  17   3      228.33      233.74     22.14 o
   1  17   3      797.34      789.47     35.62 o
   2  17   3      833.45      866.41     52.29 o
   3  17   3      891.06      809.40     53.12 o
   4  17   3      457.20      532.80     56.65 o
   5  17   3      105.71      105.12     33.13 o
   6  17   3     3782.65     3815.86    131.84 o
   7  17   3       15.91       53.90     30.55 o
  -8  18   3      437.33      447.33     69.69 o
  -7  18   3     2293.82     2436.09    138.35 o
  -6  18   3      417.00      397.25     46.73 o
  -5  18   3       43.99       41.24     23.35 o
  -4  18   3     1666.75     1645.26     79.42 o
  -3  18   3        0.16        2.92     16.19 o
  -2  18   3       35.83       18.93     12.55 o
  -1  18   3      195.24      203.15     21.84 o
   0  18   3       35.23       15.80     11.75 o
   1  18   3      538.18      572.44     32.45 o
   2  18   3      135.33      117.90     25.33 o
   3  18   3      476.81      520.51     46.80 o
   4  18   3        8.16      -14.39     14.39 o
   5  18   3      615.72      551.43     51.55 o
   6  18   3     1588.70     1559.29    107.80 o
   7  18   3      972.54      950.61     86.17 o
  -7  19   3      570.68      564.05     74.50 o
  -6  19   3      430.37      472.73     66.60 o
  -5  19   3      264.93      244.69     41.15 o
  -4  19   3      874.50      866.66     63.00 o
  -3  19   3      766.85      842.06     59.05 o
  -2  19   3       47.90       33.47     23.26 o
  -1  19   3      684.37      678.79     35.21 o
   0  19   3      120.31      131.57     19.68 o
   1  19   3       64.03       66.23     19.62 o
   2  19   3      467.40      443.88     44.21 o
   3  19   3     5551.37     5634.75    161.07 o
   4  19   3      509.30      553.86     51.00 o
   5  19   3      716.86      664.29     74.15 o
   6  19   3      284.02      304.85     56.65 o
  -6  20   3      681.82      679.06     79.99 o
  -5  20   3       67.75       38.45     36.73 o
  -4  20   3     2709.29     2728.74    109.79 o
  -3  20   3      322.69      294.80     42.56 o
  -2  20   3     1926.97     1912.60     69.75 o
  -1  20   3      438.61      423.93     31.57 o
   0  20   3       33.67       20.79     13.76 o
   1  20   3     1276.68     1288.58     78.96 o
   2  20   3      658.95      665.85     54.59 o
   3  20   3     3581.73     3474.90    123.98 o
   4  20   3       16.32       40.51     26.43 o
   5  20   3       19.68        6.52     23.00 o
  -5  21   3      261.64      222.80     58.36 o
  -4  21   3     5030.26     5365.51    217.66 o
  -3  21   3     1088.21     1039.20     69.20 o
  -2  21   3     3294.25     3249.71     96.90 o
  -1  21   3      477.65      426.72     38.16 o
   0  21   3      420.81      504.28     35.45 o
   1  21   3       54.53       50.93     56.82 o
   2  21   3        5.81       12.36     29.01 o
   3  21   3     4067.12     4085.33    182.29 o
   4  21   3      145.87      113.63     41.54 o
  -3  22   3      517.31      574.01     72.78 o
  -2  22   3      672.51      776.38     66.09 o
  -1  22   3      766.54      858.22     55.28 o
   0  22   3        3.95       13.05     15.52 o
   1  22   3     5642.27     5657.04    324.42 o
   2  22   3      388.73      439.09     65.23 o
 -12   0   4     7214.71     7269.82    300.39 o
 -10   0   4     3227.86     3259.45    113.40 o
  -8   0   4    29308.78    30141.12    705.83 o
  -6   0   4      938.29      962.20     31.13 o
  -4   0   4     1829.33     1875.47     39.88 o
  -2   0   4    36461.84    38522.86    597.90 o
   0   0   4     2833.36     3248.01     98.53 o
   2   0   4    67888.86    67031.66   1013.42 o
   4   0   4    66198.45    68696.21   1052.64 o
   6   0   4     3672.95     4089.61    106.57 o
   8   0   4      275.32      293.53     59.39 o
  10   0   4      869.05      841.78    100.24 o
 -12   1   4      316.39      324.95     50.13 o
 -11   1   4     1444.09     1281.80     60.88 o
 -10   1   4      104.87      195.66     62.71 o
  -9   1   4      701.14      712.84     45.26 o
  -8   1   4     7041.12     7520.59    165.89 o
  -7   1   4     2644.28     2626.65     78.53 o
  -6   1   4     2030.74     2059.53     34.16 o
  -5   1   4      334.47      355.01     12.22 o
  -4   1   4      225.33      235.22     12.91 o
  -3   1   4    28325.69    28448.53    314.94 o
  -2   1   4      143.49      111.36     11.62 o
  -1   1   4    18290.50    17674.02    200.58 o
   0   1   4     3736.81     3772.76     77.92 o
   1   1   4     5431.70     5101.39     81.11 o
   3   1   4     3004.98     2748.30     50.35 o
   4   1   4      738.65      825.14     63.38 o
   5   1   4      960.09      980.45     61.88 o
   6   1   4        1.87        5.93      8.42 o
   7   1   4    15596.59    15766.12    426.21 o
   8   1   4      206.87      213.02     37.39 o
   9   1   4    17595.28    17738.26    382.44 o
  10   1   4       48.64       23.84     27.62 o
  11   1   4      238.01      220.88     47.45 o
 -12   2   4     4769.29     4640.59    176.12 o
 -11   2   4      839.12      753.59     49.44 o
 -10   2   4     1193.15     1264.00     65.16 o
  -9   2   4       74.18       44.67     24.03 o
  -8   2   4     7230.59     7210.33    160.94 o
  -7   2   4    13035.12    12886.58    232.50 o
  -6   2   4    11199.63    11148.53    132.24 o
  -5   2   4     1882.59     1868.59     29.97 o
  -4   2   4       41.11       77.22     10.47 o
  -3   2   4    68201.59    64994.76    625.11 o
  -2   2   4    16471.72    16592.76    187.13 o
  -1   2   4    30087.13    29234.79    285.61 o
   0   2   4     3457.49     3648.99     76.91 o
   1   2   4     3986.19     3724.52     84.40 o
   2   2   4    20631.07    19142.04    256.54 o
   3   2   4     2895.21     2826.85     58.41 o
   4   2   4    27770.47    27878.39    322.32 o
   5   2   4     1902.75     1938.26     45.20 o
   6   2   4     3070.56     3133.43     77.57 o
   7   2   4      899.43      887.34     59.69 o
   8   2   4       23.00       19.84     21.63 o
   9   2   4    10335.04    10095.64    251.05 o
  10   2   4      716.95      760.69     68.08 o
  11   2   4        7.35        7.74     27.80 o
 -12   3   4     2083.92     2047.43     81.10 o
 -11   3   4     2071.21     1919.99     74.02 o
 -10   3   4       68.68       93.94     20.07 o
  -9   3   4       40.56       29.12     13.01 o
  -8   3   4    22445.90    22551.29    324.42 o
  -7   3   4      383.67      493.22     58.59 o
  -6   3   4     4553.87     4735.79     69.95 o
  -5   3   4    11865.10    11479.56    127.79 o
  -4   3   4      183.66      187.56      8.54 o
  -3   3   4     7056.91     6986.43     80.51 o
  -2   3   4     9513.97     9639.01    102.82 o
  -1   3   4    10500.61    10314.24    108.57 o
   0   3   4      260.88      213.65     14.35 o
   1   3   4     1166.91     1223.28     43.67 o
   2   3   4    18370.93    17796.88    241.49 o
   3   3   4     1451.19     1425.09     38.75 o
   4   3   4      605.53      717.08     28.43 o
   5   3   4        0.05       32.87     15.61 o
   6   3   4     1542.03     1541.24     52.12 o
   7   3   4     2175.22     2221.38     68.24 o
   8   3   4       64.35       28.49     48.92 o
   9   3   4     5729.34     5636.29    174.26 o
  10   3   4      180.47      229.68     45.03 o
  11   3   4      239.05      249.68     50.71 o
 -12   4   4      235.38      253.87     37.02 o
 -11   4   4       33.49        0.60     16.20 o
 -10   4   4     3238.09     3249.47     93.53 o
  -9   4   4      825.44      868.54     42.74 o
  -8   4   4       12.06       14.93     15.01 o
  -7   4   4    11639.33    11426.21    141.30 o
  -6   4   4    17090.63    17079.11    213.16 o
  -5   4   4     5381.30     5406.24     73.60 o
  -4   4   4     2446.55     2465.23     38.26 o
  -3   4   4    58650.13    54605.44    529.34 o
  -2   4   4     1980.91     2018.19     29.98 o
  -1   4   4    38530.70    36639.00    443.60 o
   0   4   4    27869.35    26421.17   1486.84 o
   1   4   4     1224.54     1155.85     30.98 o
   2   4   4     8738.53     8575.21    129.95 o
   3   4   4       28.18       85.56     28.02 o
   4   4   4     5548.84     6108.01    106.18 o
   5   4   4     1907.72     1880.21     50.46 o
   6   4   4     1206.24     1178.49     48.97 o
   7   4   4      926.83     1089.01    184.75 o
   8   4   4      530.58      506.18     50.49 o
   9   4   4     7463.28     7451.24    342.96 o
  10   4   4      662.84      614.59     62.82 o
  11   4   4       50.75      107.30     37.86 o
 -12   5   4      357.74      359.51     39.81 o
 -11   5   4      995.85      874.21     53.44 o
 -10   5   4     2365.45     2302.56     77.88 o
  -9   5   4     1286.65     1251.00     45.01 o
  -8   5   4     8176.87     8450.06    133.22 o
  -7   5   4      191.55      192.57     16.06 o
  -6   5   4     6061.16     6073.42     85.30 o
  -5   5   4    38286.74    38327.27    433.51 o
  -4   5   4      916.31     1010.46     22.38 o
  -3   5   4     4437.54     4582.04     58.57 o
  -2   5   4    19778.59    20062.75    200.50 o
  -1   5   4    15977.88    14375.47    158.27 o
   0   5   4      274.70      313.76     24.92 o
   1   5   4      404.47      412.81     18.51 o
   2   5   4     7081.37     6477.42    105.29 o
   3   5   4      121.98      111.06     13.31 o
   4   5   4     9379.99     9547.03    150.07 o
   5   5   4       50.13       40.58     13.68 o
   6   5   4      305.20      342.99     33.26 o
   7   5   4     2125.76     2081.87     67.35 o
   8   5   4       81.17       89.13     27.31 o
   9   5   4      140.55      103.41     33.74 o
  10   5   4      255.00      220.74     44.43 o
  11   5   4     1564.73     1525.44     96.61 o
 -12   6   4      273.22      308.72     37.87 o
 -11   6   4      275.36      229.25     31.90 o
 -10   6   4     9975.18     9878.61    189.54 o
  -9   6   4     1634.78     1506.60     49.93 o
  -8   6   4     2617.87     2665.65     64.09 o
  -7   6   4     1787.78     1834.00     42.80 o
  -6   6   4     4529.57     4669.54     81.20 o
  -5   6   4     8596.92     8388.79    118.27 o
  -4   6   4       85.30       66.54      6.98 o
  -3   6   4    19356.68    18039.71    187.48 o
  -2   6   4     1696.92     1681.21     50.20 o
  -1   6   4    30547.67    29057.16    285.85 o
   0   6   4    21901.94    21453.63    284.43 o
   1   6   4        1.29       -5.27      5.27 o
   3   6   4      675.33      630.76     25.93 o
   4   6   4     8600.40     8515.97    138.08 o
   5   6   4     3829.31     3921.53    106.80 o
   6   6   4       74.75       64.99     18.86 o
   7   6   4    11267.17    11025.60    194.47 o
   8   6   4        1.04        3.16     19.29 o
   9   6   4       94.33       88.97     31.59 o
  10   6   4      542.70      466.60     56.44 o
  11   6   4      259.64      320.28     54.98 o
 -12   7   4      425.11      395.00     73.20 o
 -11   7   4      438.06      426.07     54.46 o
 -10   7   4    10383.57    10681.51    200.61 o
  -9   7   4     1073.19     1089.36     49.67 o
  -8   7   4     1114.56     1201.09     59.13 o
  -7   7   4       10.07        8.59      6.70 o
  -6   7   4      197.57      245.60     18.08 o
  -5   7   4    32155.40    31452.44    363.86 o
  -4   7   4     3649.59     3766.85     54.28 o
  -3   7   4     7767.29     7987.73    104.13 o
  -2   7   4      107.05      107.83      7.63 o
  -1   7   4    11190.26     8886.57    953.83 o
   0   7   4     4756.64     4807.46     70.44 o
   1   7   4     1247.22     1131.78     44.48 o
   2   7   4      234.65      238.88     17.07 o
   3   7   4      402.59      383.58     21.34 o
   4   7   4    18144.58    18093.79    257.64 o
   5   7   4      186.62      193.77     25.95 o
   6   7   4     2686.07     2735.67     90.98 o
   7   7   4    11301.08    11403.46    201.60 o
   8   7   4     2308.05     2431.23    102.76 o
   9   7   4      721.71      713.49     65.40 o
  10   7   4     1945.28     1890.17    101.75 o
 -12   8   4       16.09       11.67     27.12 o
 -11   8   4     2138.99     2162.94     80.74 o
 -10   8   4     5419.80     5780.95    135.13 o
  -9   8   4     1064.35     1136.82     51.02 o
  -8   8   4     3030.84     3149.31     64.03 o
  -7   8   4      111.13      107.79     15.00 o
  -6   8   4        7.82       14.49     10.03 o
  -5   8   4     8094.72     8191.42    118.18 o
  -4   8   4        8.61        9.32      4.64 o
  -3   8   4     1132.34     1078.75     23.41 o
  -2   8   4      602.48      630.93     15.73 o
  -1   8   4    19492.61    18347.86    215.32 o
   0   8   4      226.10      253.85     13.89 o
   1   8   4     4356.36     4325.56     80.75 o
   2   8   4     4456.18     4387.78     83.68 o
   3   8   4     3090.57     3088.53     67.95 o
   4   8   4    11995.57    11861.46    183.16 o
   5   8   4    16689.22    16324.11    304.50 o
   6   8   4     2203.52     2138.56     80.17 o
   7   8   4    19156.03    18820.92    356.67 o
   8   8   4       82.82       86.11     22.14 o
   9   8   4     2572.64     2444.27    111.11 o
  10   8   4     1878.98     1954.78    140.07 o
 -11   9   4     4425.60     4304.43    144.13 o
 -10   9   4    15613.56    15619.26    323.86 o
  -9   9   4     1303.70     1315.53     55.65 o
  -8   9   4      383.44      384.67     26.62 o
  -7   9   4      460.37      455.96     25.87 o
  -6   9   4     1137.93     1195.91     37.33 o
  -5   9   4     1844.12     1767.37     43.13 o
  -4   9   4      329.24      358.89     14.80 o
  -3   9   4      178.93      171.84     10.28 o
  -2   9   4       12.48       12.46      4.85 o
  -1   9   4     3820.50     3695.42     52.47 o
   0   9   4    24456.59    24374.31    281.03 o
   1   9   4     5658.34     5353.65     96.36 o
   2   9   4    12697.42    13000.23    194.35 o
   3   9   4       33.48       35.29     10.30 o
   4   9   4    26328.96    26147.51    446.95 o
   5   9   4     9152.76     9048.31    244.43 o
   6   9   4     4207.87     4183.93    121.25 o
   7   9   4     3303.79     3267.02    109.36 o
   8   9   4     1132.45     1050.54     54.52 o
   9   9   4     2351.33     2659.39    121.70 o
  10   9   4     2046.51     2102.45    120.50 o
 -11  10   4     4723.34     4650.39    150.32 o
 -10  10   4        0.31       40.72     24.73 o
  -9  10   4       75.20       47.29     16.40 o
  -8  10   4     1621.04     1687.04     69.60 o
  -7  10   4     1119.16     1123.95     46.04 o
  -6  10   4     4228.16     4364.32     95.48 o
  -5  10   4       49.27       39.48     21.36 o
  -4  10   4       11.81       20.82     13.56 o
  -3  10   4      505.33      502.74     19.93 o
  -2  10   4       95.80      104.15      8.92 o
  -1  10   4     8401.83     8186.65     98.82 o
   0  10   4    11195.49    11255.60    146.62 o
   1  10   4      322.70      359.97     22.16 o
   2  10   4     4730.30     4903.17     95.38 o
   3  10   4       96.80      115.67     16.00 o
   4  10   4     5946.46     5845.03    287.69 o
   5  10   4    22316.88    21497.16    388.60 o
   6  10   4     6021.73     6081.47    155.83 o
   7  10   4     6905.31     6927.58    175.88 o
   8  10   4      120.31      116.39     28.62 o
   9  10   4     2431.27     2293.96    107.86 o
  10  10   4      899.81      829.85     96.81 o
 -11  11   4     5231.00     5162.93    161.90 o
 -10  11   4     4696.81     4615.41    144.48 o
  -9  11   4      624.55      550.92     38.91 o
  -8  11   4      137.81      106.42     24.76 o
  -7  11   4        4.32        9.04     11.34 o
  -6  11   4    12281.00    12102.65    432.31 o
  -5  11   4    19547.25    19766.26    287.12 o
  -4  11   4     9793.94    10447.67    169.23 o
  -3  11   4     1002.05      975.26     35.63 o
  -2  11   4     2124.70     2104.89     45.66 o
  -1  11   4     1503.95     1491.16     37.63 o
   0  11   4    26763.17    27128.41    316.05 o
   1  11   4     3680.56     3737.56     79.62 o
   2  11   4     5064.98     5192.97    100.95 o
   3  11   4       96.61      139.74     42.16 o
   4  11   4     9386.95     8997.69    208.73 o
   5  11   4     8760.50     8306.00    190.51 o
   6  11   4     4488.96     4596.27    133.51 o
   7  11   4        1.13       16.33     17.40 o
   8  11   4        7.02       10.55     21.14 o
   9  11   4     1333.20     1253.71     80.56 o
  10  11   4        8.04       22.04     32.57 o
 -10  12   4     2233.29     2398.01    100.53 o
  -9  12   4     5592.84     5323.66    125.71 o
  -8  12   4       38.13       59.79     16.95 o
  -7  12   4      721.51      712.76     38.93 o
  -6  12   4    13931.08    14321.99    281.26 o
  -5  12   4     2269.41     2283.25     80.66 o
  -4  12   4       11.19       30.62     14.75 o
  -3  12   4      536.70      502.86     27.55 o
  -2  12   4      259.20      237.48     17.01 o
  -1  12   4     1177.27     1189.07     41.86 o
   0  12   4    22158.21    22491.65    270.93 o
   1  12   4     2206.17     2157.10     50.49 o
   2  12   4     1359.45     1361.82     46.30 o
   3  12   4     2149.74     2058.84     59.57 o
   4  12   4       63.79       66.42     20.01 o
   5  12   4     4358.00     4198.41    123.43 o
   6  12   4     3777.85     3927.17    147.28 o
   7  12   4     1177.28     1137.48     66.35 o
   8  12   4        3.44       -0.09     18.56 o
   9  12   4      632.43      611.86     62.10 o
 -10  13   4       15.08       57.68     41.20 o
  -9  13   4      162.63      113.82     39.31 o
  -8  13   4     1664.68     1717.72    123.25 o
  -7  13   4     2075.99     2045.31     83.19 o
  -6  13   4     8302.20     8488.03    193.40 o
  -5  13   4    18441.47    18657.72    345.79 o
  -4  13   4    19500.40    19976.16    360.10 o
  -3  13   4     6291.80     6300.92    101.23 o
  -2  13   4     4823.28     4936.92     84.79 o
  -1  13   4     5711.12     5601.59     92.66 o
   0  13   4     9473.89     9691.60    138.73 o
   1  13   4     1740.93     1627.41     55.30 o
   2  13   4      554.52      545.46     35.43 o
   3  13   4       78.93       66.89     29.70 o
   4  13   4       91.95       83.73     22.35 o
   5  13   4      619.20      512.94     44.12 o
   6  13   4      429.83      388.32     42.71 o
   7  13   4      323.71      326.79     41.49 o
   8  13   4      466.50      438.05     48.89 o
   9  13   4     1153.79     1222.04     76.79 o
 -10  14   4     1694.79     1511.23    111.92 o
  -9  14   4     3350.23     3190.64    141.44 o
  -8  14   4       99.22       85.09     32.61 o
  -7  14   4     2238.68     2273.58     90.47 o
  -6  14   4     2217.46     2162.66     84.73 o
  -5  14   4     1500.55     1565.77    119.30 o
  -4  14   4     1981.41     2031.10    210.79 o
  -3  14   4      758.39      763.40     31.48 o
  -2  14   4     3182.39     3256.95     67.20 o
  -1  14   4     3014.33     2939.00     62.95 o
   0  14   4     2630.03     2784.00     61.46 o
   1  14   4     8221.87     8099.92    125.57 o
   2  14   4     3625.86     3611.69     86.09 o
   3  14   4      249.54      298.14     32.69 o
   4  14   4       18.52        2.88     14.59 o
   5  14   4      142.35      137.67     29.20 o
   6  14   4      135.02       95.06     31.58 o
   7  14   4      103.04       90.22     28.29 o
   8  14   4      283.07      224.39     40.00 o
  -9  15   4       14.54        5.25     19.18 o
  -8  15   4      445.78      475.94     48.75 o
  -7  15   4     4068.59     4069.29    184.35 o
  -6  15   4     1930.50     1957.28     81.92 o
  -5  15   4     4873.94     4938.71    137.63 o
  -4  15   4     5763.63     5772.10    149.96 o
  -3  15   4     3315.99     3274.82    133.89 o
  -2  15   4      981.76     1002.41     36.64 o
  -1  15   4     1535.48     1497.54     44.48 o
   0  15   4     1641.10     1798.71     49.46 o
   1  15   4     7405.10     7334.63    119.84 o
   2  15   4     1580.19     1628.12     56.03 o
   3  15   4      236.97      202.67     55.96 o
   4  15   4      260.99      230.54     32.75 o
   5  15   4     2210.28     2126.37    144.87 o
   6  15   4      679.26      636.39     54.67 o
   7  15   4       54.34       33.18     22.86 o
   8  15   4       63.13       31.89     22.12 o
  -9  16   4       86.41       89.60     44.29 o
  -8  16   4        1.54      -15.87     15.87 o
  -7  16   4     2312.55     2495.28    100.39 o
  -6  16   4       51.29       33.02     19.35 o
  -5  16   4      890.52      874.06     54.93 o
  -4  16   4     3391.18     3322.17    108.88 o
  -3  16   4      453.32      426.22     39.82 o
  -2  16   4      567.39      552.48     29.32 o
  -1  16   4     1351.78     1298.72     42.54 o
   0  16   4      581.86      564.80     29.52 o
   1  16   4     5104.25     4989.08    110.91 o
   2  16   4     1779.58     1817.38     61.64 o
   3  16   4      677.44      617.61     44.92 o
   4  16   4       90.72       98.00     58.02 o
   5  16   4      342.12      356.44     53.04 o
   6  16   4     3142.93     3096.33    116.69 o
   7  16   4      349.16      296.88     44.07 o
   8  16   4      589.25      671.85     82.05 o
  -8  17   4       38.05       36.73     37.76 o
  -7  17   4     1549.30     1607.82     81.58 o
  -6  17   4       90.79       88.54     31.76 o
  -5  17   4      877.77      878.23     57.66 o
  -4  17   4      533.94      586.29     49.49 o
  -3  17   4      443.73      406.28     42.13 o
  -2  17   4       13.99       21.80     11.39 o
  -1  17   4       71.77       66.34     13.70 o
   0  17   4       57.49       60.20     14.00 o
   1  17   4     7179.17     7306.73    145.82 o
   2  17   4      299.46      330.38     35.60 o
   3  17   4      258.52      266.34     34.56 o
   4  17   4      178.32      177.95     30.54 o
   5  17   4     4779.11     4570.04    143.54 o
   6  17   4     1207.83     1216.27     74.27 o
   7  17   4      269.77      243.06     50.47 o
  -8  18   4      104.94       83.77     43.26 o
  -7  18   4      232.21      216.97     53.21 o
  -6  18   4        5.37       -3.99     21.70 o
  -5  18   4      349.08      306.98     40.49 o
  -4  18   4      388.62      407.50     45.14 o
  -3  18   4       97.75       68.92     27.07 o
  -2  18   4      153.48      205.67     49.21 o
  -1  18   4        1.47       10.95     11.00 o
   0  18   4      244.12      236.71     23.42 o
   1  18   4      573.42      612.24     39.24 o
   2  18   4     1154.41     1119.69    137.49 o
   3  18   4     6722.71     6770.79    176.74 o
   4  18   4       87.80      115.27     38.28 o
   5  18   4     1225.44     1384.71    135.09 o
   6  18   4     2582.35     2781.80    148.99 o
  -7  19   4       38.92       42.23     38.79 o
  -6  19   4       51.16       47.03     38.79 o
  -5  19   4       35.68       28.15     27.66 o
  -4  19   4      749.79      663.30     56.33 o
  -3  19   4      363.76      362.00     44.29 o
  -2  19   4     3509.33     3738.20     97.85 o
  -1  19   4      638.08      623.80     35.19 o
   0  19   4     1398.98     1395.44     49.97 o
   1  19   4      816.49      754.52     53.71 o
   2  19   4      303.24      317.49     38.27 o
   3  19   4     1509.48     1556.24     76.75 o
   4  19   4       51.42       41.46     21.91 o
   5  19   4     1880.55     1911.18    120.16 o
   6  19   4      982.92      997.99     87.20 o
  -6  20   4      597.27      547.91     73.47 o
  -5  20   4        3.21      -12.70     33.30 o
  -4  20   4     1333.37     1280.64    106.42 o
  -3  20   4     1505.07     1449.69     79.81 o
  -2  20   4     3897.91     4122.98    107.46 o
  -1  20   4      271.21      214.90     31.02 o
   0  20   4      196.22      196.52     23.87 o
   1  20   4       96.83       90.98     26.10 o
   2  20   4      510.61      527.34     48.83 o
   3  20   4     5123.73     5302.71    160.01 o
   4  20   4       22.79        5.49     25.06 o
   5  20   4      892.00      744.97     79.65 o
  -5  21   4       43.92       23.69     40.51 o
  -4  21   4      529.67      477.54     70.72 o
  -3  21   4        1.51       12.19     23.70 o
  -2  21   4     1967.98     1958.24     73.93 o
  -1  21   4      864.13      826.34     48.14 o
   0  21   4      843.84      818.14     42.55 o
   1  21   4      686.88      678.41     56.15 o
   2  21   4      103.21       37.75     35.53 o
   3  21   4     1239.65     1270.57     95.78 o
   4  21   4       11.25       58.02     30.55 o
  -3  22   4      506.56      532.12     70.38 o
  -2  22   4     5566.74     5653.89    160.84 o
  -1  22   4      215.88      235.48     32.02 o
   0  22   4       62.19       57.76     19.01 o
   1  22   4       62.54       91.32     34.67 o
   2  22   4        0.01      -20.94     20.94 o
 -11   0   5     2321.74     2262.72    144.19 o
  -9   0   5     1061.56      989.47     54.45 o
  -7   0   5     2073.13     2026.24     99.39 o
  -5   0   5     2496.56     2516.85     52.12 o
  -3   0   5    28958.07    26686.79    605.25 o
  -1   0   5   161130.83   143650.27   2365.71 o
   1   0   5      383.86      320.60     20.62 o
   3   0   5      331.69      344.60     25.85 o
   5   0   5     5689.00     5468.19    128.64 o
   7   0   5     1999.78     2217.40    132.17 o
   9   0   5     4670.66     4926.77    232.07 o
  11   0   5      457.12      391.71     85.14 o
 -12   1   5     4017.03     3803.20    144.06 o
 -11   1   5      534.97      483.73     51.92 o
 -10   1   5      397.03      328.99     33.60 o
  -9   1   5        0.03        3.38      9.35 o
  -8   1   5      410.01      425.25     25.39 o
  -7   1   5     3512.13     3547.84     68.56 o
  -6   1   5     2641.45     2649.20     40.38 o
  -5   1   5      344.39      360.21     12.53 o
  -4   1   5     1347.29     1325.64     22.66 o
  -3   1   5     7358.77     6987.64     79.78 o
  -2   1   5     1058.31      963.04     35.75 o
  -1   1   5      945.50     1215.57     71.21 o
   0   1   5    22632.23    23006.34    298.15 o
   1   1   5       72.31      103.93     49.58 o
   2   1   5    39372.86    38622.32    494.24 o
   3   1   5      126.95      128.93     12.74 o
   4   1   5    69066.74    71271.79    774.72 o
   5   1   5     1356.82     1350.03     38.65 o
   6   1   5        9.50       35.06     11.88 o
   7   1   5      592.85      583.96     50.13 o
   8   1   5     2014.23     2097.54     96.85 o
   9   1   5     3614.76     3600.47    137.68 o
  10   1   5      308.88      350.48     53.15 o
  11   1   5      276.97      378.23     95.27 o
 -12   2   5     4337.60     4364.00    155.97 o
 -11   2   5     4353.66     3897.63    138.49 o
 -10   2   5      232.91      206.60     26.97 o
  -9   2   5      248.50      280.92     22.69 o
  -8   2   5    21421.75    21536.09    270.73 o
  -7   2   5      961.53      972.64     28.34 o
  -6   2   5    17234.46    17623.74    192.58 o
  -5   2   5      235.79      241.50     10.50 o
  -4   2   5        3.69       10.49      5.48 o
  -2   2   5     9240.28     9144.58     98.72 o
  -1   2   5    41537.96    38263.37    423.01 o
   0   2   5       37.13       54.55      7.68 o
   1   2   5      286.45      268.76     15.29 o
   3   2   5      309.51      366.77     19.96 o
   4   2   5    15684.04    16090.61    202.68 o
   5   2   5     3429.88     3415.46     66.92 o
   6   2   5     1851.40     1964.86     61.12 o
   7   2   5       28.55       63.09     29.18 o
   8   2   5      642.99      595.55     55.45 o
   9   2   5     4029.69     4069.84    147.96 o
  10   2   5      711.27      622.29     65.17 o
  11   2   5      209.68      202.26     48.39 o
 -12   3   5      244.76      236.74     44.66 o
 -11   3   5     3348.13     3164.17     95.63 o
 -10   3   5     5234.45     4995.36    118.48 o
  -9   3   5       53.06       67.40     16.38 o
  -8   3   5     1626.56     1617.04     47.17 o
  -7   3   5    13536.79    13363.19    157.99 o
  -6   3   5     5261.45     5378.43     75.78 o
  -5   3   5     2666.35     2701.97     42.15 o
  -4   3   5     2626.33     2840.83     38.01 o
  -2   3   5     4175.53     4045.78     59.86 o
  -1   3   5     7669.25     7601.28     85.70 o
   0   3   5       44.32       40.68      9.99 o
   1   3   5     1064.88     1000.17     29.45 o
   2   3   5      416.22      469.70    134.26 o
   3   3   5      123.95      100.32     12.61 o
   4   3   5    23977.65    24760.78    353.22 o
   5   3   5     3940.57     3990.21     84.39 o
   6   3   5      360.19      373.02     28.70 o
   7   3   5     3267.17     3408.34    118.09 o
   8   3   5     1227.22     1260.27     75.01 o
   9   3   5    21283.42    21020.23    425.18 o
  10   3   5      110.31      148.62     52.18 o
  11   3   5     1182.83     1245.27     92.44 o
 -12   4   5     5443.46     5400.74    176.06 o
 -11   4   5     4974.02     5016.63    125.68 o
 -10   4   5        6.84       37.21     26.90 o
  -9   4   5        2.42       13.12     11.66 o
  -8   4   5    23258.86    23619.02    293.86 o
  -7   4   5      155.80      185.93     14.64 o
  -6   4   5    24546.63    25034.31    294.62 o
  -5   4   5    15847.24    15379.68    151.67 o
  -4   4   5     5718.73     6022.97     75.04 o
  -2   4   5       20.18       22.64      5.84 o
  -1   4   5     2128.95     2343.25     30.67 o
   0   4   5     4192.87     4537.41     75.62 o
   1   4   5       32.28       56.54      8.80 o
   2   4   5     1389.49     1477.30     39.92 o
   3   4   5      335.71      334.25     20.13 o
   4   4   5     6000.57     6129.80    109.79 o
   5   4   5      369.07      364.63     21.51 o
   6   4   5      235.02      278.61     26.22 o
   7   4   5     5127.87     5080.55    115.77 o
   8   4   5      168.55      165.04     34.10 o
   9   4   5     1525.99     1615.16     92.08 o
  10   4   5      941.88      954.00    101.27 o
  11   4   5     3851.80     3884.29    158.64 o
 -12   5   5       97.97       89.18     31.68 o
 -11   5   5     1152.78     1114.97     56.94 o
 -10   5   5    12013.44    12151.05    216.89 o
  -9   5   5     1440.50     1338.76     53.54 o
  -8   5   5     2725.97     2761.77     56.32 o
  -7   5   5     8139.17     7726.51    117.79 o
  -6   5   5     9851.13     9645.28    119.64 o
  -5   5   5      839.83      839.41     22.55 o
  -4   5   5     2660.87     2691.09     42.16 o
  -3   5   5    11561.75    10463.27    115.73 o
  -2   5   5      299.31      271.54      9.22 o
  -1   5   5    27193.52    26807.67    295.73 o
   0   5   5     2956.30     2883.66     55.59 o
   1   5   5     2124.31     2045.38     46.95 o
   2   5   5     5594.39     5926.19    101.43 o
   3   5   5     1197.34     1178.43     37.53 o
   4   5   5       58.12       52.16     14.73 o
   5   5   5      177.96      189.58     25.81 o
   6   5   5     1641.36     1696.83     58.81 o
   7   5   5     8500.70     8386.24    161.76 o
   8   5   5      671.91      710.56     57.83 o
   9   5   5    17917.03    17769.73    375.64 o
  10   5   5       46.42       10.10     25.92 o
 -12   6   5     1393.88     1395.84    175.60 o
 -11   6   5     1737.89     1561.56     66.37 o
 -10   6   5     1081.75     1098.77     53.82 o
  -9   6   5      152.68      182.93     24.22 o
  -8   6   5     8710.29     9159.68    164.28 o
  -7   6   5        1.63        8.53      7.16 o
  -6   6   5    20425.64    20612.91    224.74 o
  -5   6   5    15407.35    15015.04    188.85 o
  -4   6   5     1495.40     1541.97     29.97 o
  -3   6   5     2216.41     2211.17     35.85 o
  -2   6   5       52.68       48.96      9.00 o
  -1   6   5    22218.72    22059.95    222.43 o
   0   6   5     6600.17     6469.98    133.27 o
   1   6   5     3105.08     2973.86     72.87 o
   2   6   5    10902.97    10636.29    161.28 o
   3   6   5       78.77       83.75     18.05 o
   4   6   5        2.55       23.85     34.99 o
   5   6   5      279.43      253.45     29.10 o
   6   6   5     1780.31     1771.17     72.64 o
   7   6   5    10224.28    10114.22    186.14 o
   8   6   5      947.19      858.70     63.35 o
   9   6   5      131.56      152.63     82.56 o
  10   6   5        3.61        9.62     36.73 o
 -12   7   5      177.64      202.54     32.06 o
 -11   7   5       81.85       70.90     22.42 o
 -10   7   5     8780.43     9059.79    178.02 o
  -9   7   5     1293.33     1211.30     51.71 o
  -8   7   5     6326.57     6349.90    109.92 o
  -7   7   5     1549.32     1568.24     39.09 o
  -6   7   5    12616.20    12752.95    170.89 o
  -5   7   5      194.73      211.88     15.27 o
  -4   7   5     3064.61     3064.53     47.27 o
  -3   7   5      722.90      704.40     20.59 o
  -2   7   5       21.96       17.28      3.78 o
  -1   7   5    29828.63    28451.63    284.06 o
   0   7   5       77.34      109.98     22.14 o
   1   7   5    12824.25    12567.17    189.88 o
   2   7   5    11443.63    11318.41    171.58 o
   3   7   5     8390.70     8347.20    137.58 o
   4   7   5     9309.92     9446.45    154.44 o
   5   7   5     3394.41     3339.22    100.25 o
   6   7   5      131.07      144.56     37.59 o
   7   7   5    19425.73    19053.10    299.57 o
   8   7   5        3.75        2.51     16.16 o
   9   7   5     2871.48     2956.81    123.44 o
  10   7   5       93.04      154.83     41.81 o
 -12   8   5        0.10        6.85     22.39 o
 -11   8   5      117.28      167.20     28.72 o
 -10   8   5     4490.20     4644.37    116.47 o
  -9   8   5       61.70       99.24     20.01 o
  -8   8   5      630.95      584.94     34.39 o
  -7   8   5      119.91      120.32     15.03 o
  -6   8   5    11455.41    11634.10    160.07 o
  -5   8   5     2205.50     2231.46     48.18 o
  -4   8   5     3360.02     3437.20     51.86 o
  -3   8   5      201.67      185.19     10.08 o
  -2   8   5     3790.34     3872.66     76.59 o
  -1   8   5    24407.53    23958.96    244.14 o
   0   8   5    13416.09    11969.16    468.71 o
   1   8   5    10709.76    10251.53    157.06 o
   2   8   5    57330.12    57678.09    733.33 o
   3   8   5     1070.60     1063.77     37.79 o
   4   8   5     7010.05     6796.77    122.36 o
   5   8   5     2458.26     2382.28     83.87 o
   6   8   5     5118.08     5208.07    139.95 o
   7   8   5     6581.91     6477.74    167.61 o
   8   8   5      493.23      576.86     52.30 o
   9   8   5      301.85      241.39     43.45 o
  10   8   5       11.28       -7.88     25.27 o
 -11   9   5      902.47     1011.66     67.21 o
 -10   9   5      621.91      613.23     52.15 o
  -9   9   5        1.28      -11.60     11.60 o
  -8   9   5      207.84      176.95     19.70 o
  -7   9   5      765.95      807.83     32.48 o
  -6   9   5      385.51      372.73     21.74 o
  -5   9   5     5972.03     6043.33     93.98 o
  -4   9   5     6696.10     6879.97     97.40 o
  -3   9   5    14339.62    13865.54    152.16 o
  -2   9   5     3263.15     3257.25     43.73 o
  -1   9   5    35437.55    34231.93    387.03 o
   0   9   5    12934.42    12759.09    161.10 o
   1   9   5     8827.56     8050.19    132.54 o
   2   9   5     8622.66     8644.68    142.49 o
   3   9   5     3695.32     3560.88     78.48 o
   4   9   5     6522.30     6494.46    152.91 o
   5   9   5     5160.76     4984.57    132.66 o
   6   9   5     2934.77     2952.03    101.23 o
   7   9   5     8367.93     8100.36    294.38 o
   8   9   5       99.81      114.10     24.91 o
   9   9   5       12.05       28.96     25.69 o
  10   9   5      300.90      338.20     53.15 o
 -11  10   5     4060.03     3981.36    135.83 o
 -10  10   5     1389.39     1315.77     71.50 o
  -9  10   5       35.30        9.92     15.85 o
  -8  10   5      173.74      167.35     22.92 o
  -7  10   5      361.92      319.70     33.20 o
  -6  10   5     1318.33     1282.77     46.75 o
  -5  10   5     4806.60     4943.51    121.38 o
  -4  10   5       11.21       27.63      8.82 o
  -3  10   5     3973.03     4033.97     59.64 o
  -2  10   5     1028.83     1061.57     25.09 o
  -1  10   5     8547.60     8348.22    137.40 o
   0  10   5    28122.96    28377.86    327.35 o
   1  10   5    14564.64    14696.70    217.64 o
   2  10   5    34028.72    33771.81    451.39 o
   3  10   5      885.92      913.63     37.01 o
   4  10   5     7282.56     7549.60    305.20 o
   5  10   5     2413.39     2416.94     87.21 o
   6  10   5    10768.09    10021.80    223.07 o
   7  10   5      442.32      449.16     44.78 o
   8  10   5       33.54       19.79     17.77 o
   9  10   5      392.88      358.25     76.90 o
 -11  11   5     2916.26     2787.23    112.01 o
 -10  11   5     4895.86     5051.28    150.29 o
  -9  11   5     5774.86     5863.15    130.90 o
  -8  11   5     1617.88     1636.52     61.58 o
  -7  11   5       21.67       40.39     13.24 o
  -6  11   5     3316.01     3393.32     84.26 o
  -5  11   5     6834.10     6811.74    124.91 o
  -4  11   5     2443.46     2547.61     61.77 o
  -3  11   5     5744.53     5697.49     77.67 o
  -2  11   5        6.43        7.63      5.83 o
  -1  11   5     5421.66     5188.48     83.07 o
   0  11   5     8330.92     8420.88    120.28 o
   1  11   5     7774.38     7514.12    130.88 o
   2  11   5      218.13      243.35     21.07 o
   3  11   5      486.09      445.41     27.69 o
   4  11   5     3679.43     3592.48    123.76 o
   5  11   5      203.73      174.13     28.62 o
   6  11   5     8201.87     8216.79    223.32 o
   7  11   5      579.43      533.76     48.97 o
   8  11   5        0.10       -8.90     17.12 o
   9  11   5      109.72      114.64     32.32 o
 -11  12   5     3654.99     3655.47    321.16 o
 -10  12   5        5.15        7.59     21.08 o
  -9  12   5      245.90      264.70     30.88 o
  -8  12   5      845.10      856.14     46.35 o
  -7  12   5       76.93       86.85     17.81 o
  -6  12   5     1302.02     1293.30     60.81 o
  -5  12   5    12445.93    12405.32    246.21 o
  -4  12   5     5156.70     5206.57    129.27 o
  -3  12   5     6130.21     6027.51    112.54 o
  -2  12   5      121.87      152.02     14.41 o
  -1  12   5      187.80      216.72     20.56 o
   0  12   5     8593.66     8518.50    124.15 o
   1  12   5     7233.42     6987.32    126.67 o
   2  12   5     3993.50     3959.95     87.88 o
   3  12   5        3.21        1.41      9.44 o
   4  12   5      866.55      741.54     47.56 o
   5  12   5       51.46       62.85     31.07 o
   6  12   5     9281.82     9288.70    216.41 o
   7  12   5     4845.28     4632.27    304.85 o
   8  12   5     1072.42     1099.28     71.00 o
   9  12   5      113.36       57.90     28.07 o
 -10  13   5     8868.29     8869.62    297.65 o
  -9  13   5     9221.00     9144.91    218.73 o
  -8  13   5     2346.11     2410.39     94.12 o
  -7  13   5      300.06      240.35     33.12 o
  -6  13   5     1841.36     1966.93     78.44 o
  -5  13   5     4755.85     4990.05    273.96 o
  -4  13   5     2537.73     2703.97     88.92 o
  -3  13   5     1078.61      917.57    137.58 o
  -2  13   5      623.18      624.06     29.60 o
  -1  13   5       36.07       39.92     10.43 o
   0  13   5     2985.47     3098.74     74.08 o
   1  13   5      475.16      491.08     30.71 o
   2  13   5      436.26      413.02     28.72 o
   3  13   5     1187.82     1115.20    116.21 o
   4  13   5     1799.42     1645.52     73.30 o
   5  13   5      331.03      353.42     38.90 o
   6  13   5     2664.39     2639.85    129.60 o
   7  13   5      496.65      547.57     51.60 o
   8  13   5      811.33      665.54     75.53 o
   9  13   5       39.00       30.37     23.32 o
 -10  14   5      862.00      920.74     89.60 o
  -9  14   5      272.61      300.13     41.99 o
  -8  14   5     1165.68     1075.08     64.16 o
  -7  14   5     2008.71     2014.92     83.77 o
  -6  14   5      817.40      854.73     52.72 o
  -5  14   5     7042.49     7255.65    173.76 o
  -4  14   5    12454.69    12593.71    259.54 o
  -3  14   5     2617.83     2622.91     62.48 o
  -2  14   5       44.90       47.59     12.04 o
  -1  14   5       90.38       98.03     20.52 o
   0  14   5     1441.41     1419.80     42.38 o
   1  14   5     1814.57     1750.14     56.37 o
   2  14   5      748.50      770.00     63.76 o
   3  14   5       66.28       69.28     19.46 o
   4  14   5       62.82       41.46     21.46 o
   5  14   5     2185.40     2253.16     90.92 o
   6  14   5     1444.57     1439.65     78.62 o
   7  14   5     2925.52     2926.97    114.06 o
   8  14   5      802.96      750.18     63.05 o
  -9  15   5     3476.60     3341.39    121.29 o
  -8  15   5     2178.51     2190.75     94.07 o
  -7  15   5      566.58      594.48     49.37 o
  -6  15   5      119.66       92.11     43.43 o
  -5  15   5      970.41      872.22    131.49 o
  -4  15   5     7260.89     7472.93    178.21 o
  -3  15   5     1534.42     1454.60     52.48 o
  -2  15   5     1712.05     1725.53     48.47 o
  -1  15   5      154.95      120.27     16.21 o
   0  15   5      754.08      764.31     32.05 o
   1  15   5     1873.76     1809.02     59.25 o
   2  15   5      371.82      338.72     28.57 o
   3  15   5        3.66       -3.35     11.80 o
   4  15   5      981.38     1042.78     60.08 o
   5  15   5     1507.44     1433.86     73.75 o
   6  15   5       44.20       16.94     23.24 o
   7  15   5     1186.93     1067.45     95.95 o
   8  15   5      542.84      614.86     77.93 o
  -9  16   5      517.63      618.29     74.50 o
  -8  16   5      393.66      452.80     49.03 o
  -7  16   5     1225.09     1267.19     98.53 o
  -6  16   5      218.71      238.39     36.25 o
  -5  16   5      823.73      831.19     55.67 o
  -4  16   5     3659.03     3705.01    117.65 o
  -3  16   5     2698.72     2653.10     84.81 o
  -2  16   5      535.06      508.27     28.45 o
  -1  16   5      715.88      717.38     32.46 o
   0  16   5      266.38      286.29     24.38 o
   1  16   5     8916.97     8924.85    164.66 o
   2  16   5      736.06      733.29     61.90 o
   3  16   5       53.71       45.05     19.62 o
   4  16   5        9.00        6.54     17.39 o
   5  16   5     7986.61     8451.59    275.85 o
   6  16   5       40.22       20.68     22.39 o
   7  16   5      282.84      302.45     58.36 o
  -8  17   5      602.20      612.11     74.15 o
  -7  17   5        1.54        9.90     20.67 o
  -6  17   5       12.88       -1.10     17.92 o
  -5  17   5        5.53      -14.77     16.62 o
  -4  17   5     4440.38     4415.61    167.02 o
  -3  17   5      664.80      605.75     37.62 o
  -2  17   5      321.74      302.48     32.90 o
  -1  17   5        5.95        5.22     10.69 o
   0  17   5     4233.20     4314.45     88.60 o
   1  17   5      528.46      535.47     35.94 o
   2  17   5      194.10      198.79     30.05 o
   3  17   5     3242.18     3211.74    208.21 o
   4  17   5     1711.81     1759.95     81.32 o
   5  17   5     2729.87     2838.30    133.20 o
   6  17   5     1399.74     1361.67    107.80 o
   7  17   5      181.20      144.53     43.94 o
  -8  18   5      169.58      146.59     46.69 o
  -7  18   5       69.82       67.97     38.45 o
  -6  18   5        0.32       -5.96     17.49 o
  -5  18   5       81.08       50.68     24.00 o
  -4  18   5       15.30       50.30     24.93 o
  -3  18   5     1167.99     1216.68     68.45 o
  -2  18   5     4711.75     5019.16    114.70 o
  -1  18   5      185.45      177.96     21.77 o
   0  18   5     2359.50     2529.36     67.13 o
   1  18   5     4887.35     4938.59    116.57 o
   2  18   5      187.29      130.18     25.88 o
   3  18   5       13.66        8.39     18.02 o
   4  18   5       23.07       16.38     18.95 o
   5  18   5     4393.81     4451.59    145.27 o
   6  18   5      342.67      380.38     62.82 o
  -7  19   5      409.49      408.88     66.60 o
  -6  19   5      204.90      115.69     45.32 o
  -5  19   5      761.47      697.99     86.51 o
  -4  19   5      590.89      577.38     54.17 o
  -3  19   5        3.47       -4.42     21.05 o
  -2  19   5      534.33      571.59     39.91 o
  -1  19   5      137.53      109.48     19.52 o
   0  19   5     2921.62     2889.06     74.65 o
   1  19   5      340.83      348.87     33.98 o
   2  19   5      131.14      130.31     29.01 o
   3  19   5     5947.89     6119.41    171.66 o
   4  19   5      551.42      648.46     71.24 o
   5  19   5      613.75      583.62     71.06 o
  -6  20   5      228.73      163.07     52.18 o
  -5  20   5      132.82       90.98     42.57 o
  -4  20   5      210.93      194.56     38.22 o
  -3  20   5       96.92      110.92     40.17 o
  -2  20   5     4542.64     4671.42    148.49 o
  -1  20   5       20.14       13.50     13.76 o
   0  20   5     2207.68     2211.38     66.86 o
   1  20   5      194.30      148.61     30.77 o
   2  20   5        6.34      -10.80     17.05 o
   3  20   5      143.43      208.09     37.14 o
   4  20   5      344.36      400.98     59.74 o
  -5  21   5      633.57      726.78     85.14 o
  -4  21   5      224.60      179.21     53.56 o
  -3  21   5      124.15      105.50     35.24 o
  -2  21   5     2702.46     2713.28    113.73 o
  -1  21   5       38.63       40.51     19.19 o
   0  21   5      168.30      145.52     27.14 o
   1  21   5       77.49       50.05     24.66 o
   2  21   5       14.48        7.55     25.40 o
   3  21   5     1245.34     1319.66     97.50 o
  -3  22   5        2.56        1.37     39.48 o
  -2  22   5       70.98       88.23     39.48 o
  -1  22   5      335.15      316.86     45.99 o
   0  22   5      517.02      681.24     57.69 o
   1  22   5      177.39      228.30     48.06 o
 -12   0   6        1.37      -20.94     26.09 o
 -10   0   6     1425.23     1393.47    106.42 o
  -8   0   6     8297.74     8424.44    181.58 o
  -6   0   6    56681.25    58803.73    740.83 o
  -4   0   6       11.36       35.48      7.98 o
  -2   0   6    14887.12    15646.18    262.40 o
   0   0   6    42552.45    42871.20    956.45 o
   2   0   6     2566.54     2322.32     66.12 o
   4   0   6    30888.58    31844.47    524.10 o
   6   0   6       19.33      104.02     35.02 o
   8   0   6      212.29      244.09     60.08 o
  10   0   6      168.13      127.02     56.99 o
 -12   1   6     1703.31     1660.55     93.33 o
 -11   1   6      156.98      158.60     35.02 o
 -10   1   6      389.86      322.15     40.66 o
  -9   1   6      287.54      271.81     26.31 o
  -8   1   6     2131.76     2205.00     54.04 o
  -7   1   6     4108.26     4104.12     73.64 o
  -6   1   6     2206.65     2277.56     36.92 o
  -5   1   6    18568.92    18189.66    174.09 o
  -4   1   6      884.16      911.30     19.02 o
  -3   1   6    19421.73    17489.34    199.80 o
  -2   1   6      553.19      581.32     17.78 o
  -1   1   6   118965.12   106040.21   1143.72 o
   0   1   6    12092.56    12694.53    177.49 o
   1   1   6     6267.77     5935.04    116.92 o
   2   1   6     1689.28     1946.97     41.83 o
   3   1   6      585.50      614.74     23.80 o
   4   1   6    15509.93    16297.24    207.99 o
   5   1   6     1873.82     1908.95     48.97 o
   6   1   6     1681.59     1823.12     66.31 o
   7   1   6      596.09      571.48     50.65 o
   8   1   6       70.01      109.10     29.61 o
   9   1   6      203.99      165.93     41.98 o
  10   1   6      223.15      200.84     45.44 o
 -12   2   6       38.43        8.04     27.38 o
 -11   2   6     7023.33     6823.65    193.54 o
 -10   2   6        1.23       14.56     21.63 o
  -9   2   6        3.53       21.44     11.44 o
  -8   2   6     4517.07     4752.09    102.30 o
  -7   2   6     7123.28     7033.55     94.91 o
  -6   2   6    18025.82    18395.36    179.80 o
  -5   2   6      244.21      249.18     19.97 o
  -4   2   6     1848.79     2031.24     33.91 o
  -2   2   6      490.83      512.70     13.28 o
  -1   2   6    16651.35    16844.20    200.44 o
   0   2   6    12364.42    12253.06    172.66 o
   1   2   6     6809.72     5907.56    579.38 o
   3   2   6      415.14      397.65     22.31 o
   4   2   6    26944.08    28473.18    335.99 o
   5   2   6     4294.35     4463.78     82.70 o
   6   2   6     5634.82     5855.71    122.15 o
   7   2   6      205.07      210.66     35.92 o
   8   2   6      181.29      196.78     35.88 o
   9   2   6    14567.37    15120.41    340.57 o
  10   2   6        2.91       -6.00     25.33 o
 -12   3   6     5782.85     5523.66    177.20 o
 -11   3   6     1198.49     1292.46     77.31 o
 -10   3   6     3690.76     3767.29     99.11 o
  -9   3   6      801.97      786.10     40.00 o
  -8   3   6     9769.21    10038.63    172.80 o
  -7   3   6     3931.67     3983.83     64.42 o
  -6   3   6    15246.26    15398.49    171.33 o
  -5   3   6      342.08      338.45     13.91 o
  -4   3   6      305.51      276.41     16.46 o
  -2   3   6      127.06      122.98      7.16 o
  -1   3   6    24783.73    22704.10    263.42 o
   0   3   6     3917.67     4050.66     71.62 o
   1   3   6     5356.09     4979.33    109.57 o
   2   3   6     1646.61     1852.79     47.44 o
   3   3   6      773.58      712.08     29.86 o
   4   3   6    52621.75    55088.54    612.19 o
   5   3   6      699.92      742.14     30.21 o
   6   3   6    17356.33    18403.18    283.15 o
   7   3   6     6579.18     6670.79    181.09 o
   8   3   6     1733.19     1825.05    115.52 o
   9   3   6      236.19      207.75     46.52 o
  10   3   6     1006.74      971.29     80.46 o
 -12   4   6      833.76      909.31     74.84 o
 -11   4   6    10439.27    10210.69    251.91 o
 -10   4   6     4051.53     4035.77    103.65 o
  -9   4   6     2031.45     1941.78     64.07 o
  -8   4   6     5250.49     5352.03    111.33 o
  -7   4   6     3868.70     3962.50     73.71 o
  -6   4   6     2013.02     2100.70     40.89 o
  -5   4   6     5202.07     5362.49     64.11 o
  -4   4   6      379.58      445.71     12.80 o
  -3   4   6      862.50      836.48     19.23 o
  -2   4   6        1.24       28.44     13.91 o
  -1   4   6     2994.79     2992.24     73.71 o
   0   4   6      204.64      226.75     14.74 o
   1   4   6     1693.48     1540.13     78.10 o
   2   4   6     8555.17     8814.25    139.59 o
   3   4   6      379.20      413.53     26.50 o
   4   4   6     3750.87     3904.06     83.24 o
   5   4   6     5814.88     5683.79     97.67 o
   6   4   6    15763.21    16322.50    258.37 o
   7   4   6      442.02      476.84     37.22 o
   8   4   6        4.43        3.34     16.74 o
   9   4   6    27585.41    27614.50    528.92 o
  10   4   6      322.28      282.46     50.93 o
 -12   5   6     3871.93     4054.33    147.85 o
 -11   5   6     3171.23     3126.78    122.67 o
 -10   5   6     2175.07     2205.60    110.83 o
  -9   5   6      235.20      227.01     25.05 o
  -8   5   6     4276.96     4432.22     84.37 o
  -7   5   6     2147.29     1787.02    339.26 o
  -6   5   6    18940.25    19216.11    209.23 o
  -5   5   6     3247.37     3138.98     44.23 o
  -4   5   6     9405.79     9872.77    113.39 o
  -3   5   6        0.90       13.21      4.14 o
  -2   5   6      290.68      318.67     11.07 o
  -1   5   6     1555.54     1634.79     28.31 o
   0   5   6       16.61        9.00      6.42 o
   1   5   6      299.93      243.96     18.34 o
   2   5   6    12694.26    13169.21    194.47 o
   3   5   6      296.87      286.37     27.93 o
   4   5   6    53273.57    55612.50    715.89 o
   5   5   6       39.16       48.80     17.40 o
   6   5   6     4283.79     4228.50    110.77 o
   7   5   6    13036.81    13231.17    227.80 o
   8   5   6      196.67      252.76     53.38 o
   9   5   6      451.67      302.36     49.37 o
  10   5   6      276.73      316.73     52.31 o
 -12   6   6      716.91      696.08     63.60 o
 -11   6   6     6225.16     5828.63    175.75 o
 -10   6   6     6105.65     6290.68    137.64 o
  -9   6   6     3850.94     3931.07     97.26 o
  -8   6   6     3747.89     3834.34     90.49 o
  -7   6   6      256.69      261.96     18.73 o
  -6   6   6     6884.12     7152.95    108.33 o
  -5   6   6     5840.04     5694.30     87.25 o
  -4   6   6     3090.36     3141.16     47.84 o
  -3   6   6    14625.39    14642.17    157.27 o
  -2   6   6       28.66       34.49      5.63 o
  -1   6   6     4026.74     4254.97     63.09 o
   0   6   6     1168.51     1219.85     34.70 o
   1   6   6     5121.55     4958.32     89.78 o
   2   6   6    20326.06    20291.56    282.38 o
   3   6   6     4757.07     4671.34     92.02 o
   4   6   6     1596.44     1693.61     51.90 o
   5   6   6      683.15      644.42     42.36 o
   6   6   6     8251.94     8506.61    161.70 o
   7   6   6     1955.95     1968.40     69.66 o
   8   6   6       65.78       86.87     27.16 o
   9   6   6    11340.50    11492.34    381.93 o
  10   6   6      248.36      281.24     47.24 o
 -12   7   6      562.32      545.85     75.36 o
 -11   7   6     1785.24     1685.19     68.78 o
 -10   7   6      703.62      692.45     44.28 o
  -9   7   6      384.18      320.40     29.04 o
  -8   7   6      182.04      222.26     20.19 o
  -7   7   6       75.71       73.87     12.09 o
  -6   7   6    21579.97    22585.57    274.73 o
  -5   7   6     2930.85     2791.14     54.15 o
  -4   7   6     8159.22     7990.59     96.99 o
  -3   7   6     3917.67     4000.57     55.75 o
  -2   7   6     1824.83     1701.85     36.50 o
  -1   7   6    16824.60    16128.10    171.28 o
   0   7   6     1690.94     1834.28     51.38 o
   1   7   6      292.96      266.86     18.95 o
   2   7   6    49993.36    49204.73    632.37 o
   3   7   6      693.98      731.59     33.42 o
   4   7   6    11080.89    10958.06    176.96 o
   5   7   6        6.09        3.79     12.21 o
   6   7   6       60.93       89.48     24.40 o
   7   7   6     5697.98     5620.15    128.99 o
   8   7   6      162.44      159.50     33.73 o
   9   7   6       79.18       61.99     30.73 o
  10   7   6       33.54        8.59     24.97 o
 -12   8   6      101.44       86.51     39.82 o
 -11   8   6     2280.98     2354.90     81.87 o
 -10   8   6     1074.59     1128.67     54.18 o
  -9   8   6      959.85      994.08     50.93 o
  -8   8   6      220.80      206.56     20.37 o
  -7   8   6      469.64      473.09     24.81 o
  -6   8   6     6517.79     6918.32    107.35 o
  -5   8   6    11978.27    11890.68    156.79 o
  -4   8   6    10113.73     9989.66    117.05 o
  -3   8   6    46280.53    45220.40    500.18 o
  -2   8   6     3416.53     3286.21     44.05 o
  -1   8   6     8343.71     8529.13    103.47 o
   0   8   6      208.66      209.75     22.93 o
   1   8   6     9441.74     9127.28    145.85 o
   2   8   6    13450.02    13297.88    200.93 o
   3   8   6     1006.24      977.61     38.19 o
   4   8   6     7552.91     7519.93    134.63 o
   5   8   6       93.89       57.39     17.34 o
   6   8   6      386.93      344.67     37.74 o
   7   8   6     1203.11     1151.88     54.34 o
   8   8   6      400.99      377.75     36.98 o
   9   8   6      454.98      421.08     53.81 o
  10   8   6        1.22       21.54     25.40 o
 -11   9   6       97.62       61.98     24.87 o
 -10   9   6      395.79      330.56     40.32 o
  -9   9   6     1798.36     1865.85     64.28 o
  -8   9   6     8188.79     8351.02    134.42 o
  -7   9   6      398.76      371.90     23.31 o
  -6   9   6    10157.34    10248.20    144.87 o
  -5   9   6      586.52      615.62     23.80 o
  -4   9   6    11586.89    11793.73    151.38 o
  -3   9   6     8618.66     8740.05     94.30 o
  -2   9   6     6558.23     6597.46     82.92 o
  -1   9   6    13268.95    12944.53    162.86 o
   0   9   6    11852.69    12381.24    188.33 o
   1   9   6     8956.20     8564.11    141.08 o
   2   9   6    24955.01    24518.63    339.91 o
   3   9   6      510.31      479.96     27.98 o
   4   9   6      638.28      622.60     42.57 o
   5   9   6     1137.68     1136.85     58.70 o
   6   9   6     1379.30     1450.12     70.48 o
   7   9   6      160.74      176.12     31.27 o
   8   9   6       16.44       17.53     18.76 o
   9   9   6      591.83      552.32     60.13 o
 -11  10   6       52.26       -8.83     37.08 o
 -10  10   6     1789.36     1829.64     83.41 o
  -9  10   6      540.82      501.80     36.19 o
  -8  10   6     2116.02     2262.11     70.23 o
  -7  10   6      892.42      957.06     42.01 o
  -6  10   6      788.45      862.26     37.60 o
  -5  10   6    13215.15    13373.81    284.08 o
  -4  10   6    16929.48    17532.15    216.57 o
  -3  10   6    41488.19    40694.60    406.23 o
  -2  10   6     5837.73     5972.70     78.75 o
  -1  10   6     2724.54     2583.59     65.31 o
   0  10   6     6130.81     6126.98     93.77 o
   1  10   6    24939.36    24584.96    339.86 o
   2  10   6      382.55      367.20     24.81 o
   3  10   6     1059.75     1016.89     40.84 o
   4  10   6     1413.14     1339.69     61.72 o
   5  10   6      153.49      146.30     27.17 o
   6  10   6     3297.44     3283.20    110.93 o
   7  10   6      514.12      491.67     86.86 o
   8  10   6      193.17      147.74     27.82 o
   9  10   6      208.34      174.29     39.43 o
 -11  11   6     1397.79     1471.45     80.03 o
 -10  11   6     1364.35     1320.88     71.41 o
  -9  11   6       31.11       24.76     25.24 o
  -8  11   6     3185.35     3238.52     87.34 o
  -7  11   6     1721.59     1783.23     59.16 o
  -6  11   6      576.52      565.82     32.27 o
  -5  11   6    13411.77    13236.72    236.95 o
  -4  11   6     3487.52     3473.31     75.07 o
  -3  11   6      514.71      586.10     20.75 o
  -2  11   6       75.17       74.27     11.84 o
  -1  11   6     2699.58     2663.58     66.73 o
   0  11   6     2427.33     2506.02     53.29 o
   1  11   6    21093.37    20478.17    293.25 o
   2  11   6     3322.72     3476.05     80.21 o
   3  11   6      257.28      244.41     24.43 o
   4  11   6       20.80        9.10     13.24 o
   5  11   6      539.44      462.50     41.55 o
   6  11   6     4763.01     4716.92    140.24 o
   7  11   6     7768.43     7346.98    190.56 o
   8  11   6     1841.70     1936.39     91.51 o
   9  11   6      600.62      546.04     69.00 o
 -11  12   6      291.57      323.39     60.76 o
 -10  12   6     6482.95     6682.85    179.31 o
  -9  12   6     7187.04     7593.43    165.77 o
  -8  12   6     4338.92     4622.24    109.57 o
  -7  12   6      512.54      549.08     34.53 o
  -6  12   6       72.43       49.34     16.99 o
  -5  12   6     9830.35    10006.30    209.24 o
  -4  12   6     2064.79     2356.13     79.63 o
  -3  12   6     4322.02     4061.85     73.46 o
  -2  12   6      505.49      500.24     23.10 o
  -1  12   6      117.67      127.20     16.40 o
   0  12   6       54.61       75.09     11.89 o
   1  12   6    13855.07    13511.80    210.79 o
   2  12   6     6006.41     6211.62    120.68 o
   3  12   6     3967.15     3952.34     91.72 o
   4  12   6       80.73       49.18     18.84 o
   5  12   6     1205.79     1122.56     84.28 o
   6  12   6     6807.64     6753.30    297.47 o
   7  12   6     2929.59     2950.30    113.03 o
   8  12   6      232.62      189.32     36.94 o
   9  12   6        0.27      -20.21     21.33 o
 -10  13   6     2190.85     2336.53    133.20 o
  -9  13   6      894.01      924.69     61.66 o
  -8  13   6      399.43      449.42     43.27 o
  -7  13   6      256.81      245.77     33.18 o
  -6  13   6        2.06        9.64     15.38 o
  -5  13   6     4494.76     4402.63    139.21 o
  -4  13   6      897.69      979.08     51.70 o
  -3  13   6       45.34       48.60     11.62 o
  -2  13   6     1168.65     1119.65     43.43 o
  -1  13   6     1908.00     1783.59     46.08 o
   0  13   6        0.08       26.44     23.29 o
   1  13   6     2598.71     2627.42     69.77 o
   2  13   6      208.99      228.08     23.68 o
   3  13   6      360.15      371.73     35.95 o
   4  13   6      423.56      400.30     39.56 o
   5  13   6     1317.44     1366.37     69.75 o
   6  13   6     3184.70     3211.52    136.29 o
   7  13   6     6845.42     6860.78    187.96 o
   8  13   6     3951.53     3846.74    138.00 o
 -10  14   6     3507.05     3656.54    172.00 o
  -9  14   6     7388.06     7275.18    190.29 o
  -8  14   6     4567.45     4514.78    137.25 o
  -7  14   6       68.45       50.29     20.88 o
  -6  14   6      180.11      185.28     29.90 o
  -5  14   6     1214.22     1113.70    102.99 o
  -4  14   6     2615.91     2691.15     90.97 o
  -3  14   6      353.75      265.01     41.08 o
  -2  14   6      255.71      233.15     25.02 o
  -1  14   6        0.60       -8.52      8.52 o
   0  14   6     1160.50     1213.07     39.55 o
   1  14   6      119.94      115.46     18.60 o
   2  14   6     4658.87     4726.65    104.72 o
   3  14   6     3290.36     3282.99    105.18 o
   4  14   6       48.80       65.31     21.65 o
   5  14   6     3547.36     3503.94    118.21 o
   6  14   6     2476.07     2440.41    123.59 o
   7  14   6     3325.58     3306.56    124.04 o
   8  14   6      990.89      974.99     97.50 o
  -9  15   6     2122.86     2096.76     94.24 o
  -8  15   6     1148.54     1123.27     67.35 o
  -7  15   6     1375.92     1346.41     71.00 o
  -6  15   6       32.27       48.02     21.12 o
  -5  15   6        0.51       13.05     16.87 o
  -4  15   6     2829.35     2867.12     98.87 o
  -3  15   6     1426.67     1324.72     83.77 o
  -2  15   6       78.55       75.82     13.83 o
  -1  15   6      955.23      958.67     44.15 o
   0  15   6     1767.97     1767.81     49.65 o
   1  15   6     1399.96     1417.84     52.39 o
   2  15   6     2174.44     2221.71     68.60 o
   3  15   6       77.49       49.40     30.73 o
   4  15   6      374.53      388.29     41.32 o
   5  15   6     4953.47     4975.77    148.30 o
   6  15   6      187.13      190.97     35.80 o
   7  15   6     2326.00     2211.83    101.51 o
  -9  16   6     1534.24     1544.53    110.54 o
  -8  16   6     2294.58     2450.32    102.37 o
  -7  16   6      276.60      244.75     37.19 o
  -6  16   6      472.79      476.84     47.38 o
  -5  16   6       19.17       36.79     21.24 o
  -4  16   6     6247.28     6227.92    162.17 o
  -3  16   6     1550.35     1555.72     72.84 o
  -2  16   6     1518.09     1511.89     49.60 o
  -1  16   6       12.96       29.48     11.12 o
   0  16   6     5601.09     5750.60    104.18 o
   1  16   6      377.80      317.53     28.44 o
   2  16   6     1292.51     1197.68     90.80 o
   3  16   6      115.76      107.37     37.94 o
   4  16   6     1025.14     1040.89     62.19 o
   5  16   6     2173.40     2072.96    144.36 o
   6  16   6        3.50        8.07     22.15 o
   7  16   6     1109.96      918.68     87.54 o
  -8  17   6      156.35      135.26     44.63 o
  -7  17   6      852.02      756.55     58.73 o
  -6  17   6       96.44      102.36     31.41 o
  -5  17   6     1575.08     1606.32     77.73 o
  -4  17   6       41.71       56.38     25.14 o
  -3  17   6      296.92      302.63     84.45 o
  -2  17   6     3550.79     3536.58     78.46 o
  -1  17   6     1082.29     1076.16     41.41 o
   0  17   6     3800.88     4002.87     86.67 o
   1  17   6     2402.73     2369.79     74.63 o
   2  17   6      709.06      731.84     49.49 o
   3  17   6      404.82      415.12     41.62 o
   4  17   6      191.14      196.82     33.48 o
   5  17   6     4272.31     4181.18    233.28 o
   6  17   6       74.43       62.82     30.55 o
  -7  18   6     1201.11     1137.37     93.38 o
  -6  18   6      295.40      294.99     40.95 o
  -5  18   6     1681.63     1599.90     79.81 o
  -4  18   6     3851.88     3895.72    128.78 o
  -3  18   6      292.65      287.55     39.81 o
  -2  18   6      766.83      804.89     46.51 o
  -1  18   6      359.44      359.31     27.66 o
   0  18   6     5850.96     5978.04    113.24 o
   1  18   6       77.03       68.97     19.17 o
   2  18   6      384.25      428.07     54.59 o
   3  18   6     4069.86     4099.19    157.92 o
   4  18   6      910.44      843.32     58.90 o
   5  18   6      491.94      398.58     60.08 o
   6  18   6       19.70       23.69     29.87 o
  -7  19   6      404.40      416.09     64.20 o
  -6  19   6      339.90      354.98     60.42 o
  -5  19   6     1714.25     1727.29    129.77 o
  -4  19   6      103.76      113.19     35.19 o
  -3  19   6       17.58        9.45     22.43 o
  -2  19   6     5876.99     5784.29    229.50 o
  -1  19   6      985.60     1016.28     43.94 o
   0  19   6     2436.59     2506.03     80.87 o
   1  19   6     1059.53     1007.41     51.16 o
   2  19   6      111.17       92.36     25.83 o
   3  19   6      389.16      428.66     44.93 o
   4  19   6      495.49      462.77     62.82 o
   5  19   6       28.13       64.20     31.93 o
  -6  20   6       29.35      -11.67     33.64 o
  -5  20   6     2184.06     2455.66    140.41 o
  -4  20   6      425.96      405.00     49.95 o
  -3  20   6       11.57      -12.56     23.95 o
  -2  20   6        0.93       -1.08     24.95 o
  -1  20   6      603.15      628.29     46.64 o
   0  20   6      282.30      243.45     31.06 o
   1  20   6      203.09      198.70     32.54 o
   2  20   6      101.99      118.16     27.80 o
   3  20   6     3075.20     2970.62    147.28 o
   4  20   6      205.19      205.64     49.09 o
  -4  21   6      127.06      136.64     48.41 o
  -3  21   6       17.15       30.90     37.76 o
  -2  21   6     1047.80     1203.82    143.50 o
  -1  21   6        5.10      -24.66     24.66 o
   0  21   6      360.76      301.14     47.70 o
   1  21   6      407.23      490.33     57.16 o
   2  21   6        5.44        5.84     24.03 o
   3  21   6     1543.45     1520.15    106.77 o
  -2  22   6       55.13       45.32     44.97 o
  -1  22   6        3.07      -13.73     35.02 o
 -11   0   7    13503.25    12878.39    415.74 o
  -9   0   7      525.60      422.26     58.02 o
  -7   0   7      857.10      862.62     40.34 o
  -5   0   7    60206.03    58850.38    735.49 o
  -3   0   7      263.82      321.20     21.03 o
  -1   0   7   133125.50   119374.00   1822.82 o
   1   0   7     1876.76     1621.22     52.26 o
   3   0   7       28.10       15.94     10.89 o
   5   0   7       12.38       16.22     12.97 o
   7   0   7      461.40      536.93     72.09 o
   9   0   7    12135.30    11492.47    402.70 o
 -12   1   7      172.64      134.17     41.71 o
 -11   1   7     1494.37     1503.52     82.65 o
 -10   1   7     9163.58     8983.29    314.64 o
  -9   1   7       19.68       20.34     16.35 o
  -8   1   7     2304.13     2361.49     86.54 o
  -7   1   7     1504.53     1446.94     38.19 o
  -6   1   7    79874.50    81068.88    712.73 o
  -5   1   7     2871.79     2868.39     39.81 o
  -4   1   7    14148.00    14252.08    153.07 o
  -3   1   7       20.32       30.50      6.85 o
  -2   1   7      108.55      101.78      9.61 o
  -1   1   7    22562.40    22221.90    262.31 o
   0   1   7     3748.49     3610.61     67.99 o
   1   1   7    12260.40    10924.18   1163.62 o
   2   1   7       11.25       32.12      8.47 o
   3   1   7      389.52      431.84     21.59 o
   4   1   7      771.29      784.92     30.91 o
   5   1   7     1161.79     1168.22     39.25 o
   6   1   7     1489.14     1494.12     56.52 o
   7   1   7      118.71       58.91     38.11 o
   8   1   7        0.58       29.79     20.87 o
   9   1   7     2029.96     2090.25    107.73 o
  10   1   7      113.28       64.68     36.02 o
 -12   2   7     2060.94     2196.13    129.60 o
 -11   2   7     2626.66     2499.62    107.17 o
 -10   2   7     2287.83     2299.71    111.06 o
  -9   2   7       97.60       87.42     22.57 o
  -8   2   7     2781.57     2820.45     72.62 o
  -7   2   7     2074.45     2020.98     46.99 o
  -6   2   7     1031.24     1144.97     26.64 o
  -5   2   7    17331.59    17064.40    178.84 o
  -4   2   7     1013.54      986.19     21.91 o
  -3   2   7     2307.27     2580.59     38.45 o
  -2   2   7     1214.94     1175.82     23.45 o
  -1   2   7    75211.03    70180.70    769.92 o
   0   2   7     6710.51     6790.52    109.28 o
   1   2   7    13906.85    12801.09    237.57 o
   2   2   7     6129.31     6495.67    112.55 o
   3   2   7      263.58      313.97     19.33 o
   4   2   7    45903.56    47780.62    665.68 o
   5   2   7       19.10       45.31     11.46 o
   6   2   7     7196.68     7676.58    150.31 o
   7   2   7      640.42      756.99    104.54 o
   8   2   7      501.97      509.84     60.08 o
   9   2   7     6846.13     6875.07    207.43 o
  10   2   7      208.71      225.79     49.22 o
 -12   3   7      948.40     1076.36     77.93 o
 -11   3   7     7177.67     6917.49    237.91 o
 -10   3   7      147.05      162.50     49.26 o
  -9   3   7     1039.02     1098.01     60.89 o
  -8   3   7      573.70      555.22     31.45 o
  -7   3   7     1723.31     1730.86     43.59 o
  -6   3   7    15034.86    15196.46    220.02 o
  -5   3   7      975.57      954.18     20.46 o
  -4   3   7      473.46      459.99     14.92 o
  -3   3   7      290.44      405.68     35.55 o
  -2   3   7      323.98      313.93     12.01 o
  -1   3   7    73620.94    71861.31    775.06 o
   0   3   7     1922.79     2019.61     47.02 o
   1   3   7    27683.22    26376.34    439.79 o
   2   3   7    13090.73    13159.46    196.45 o
   3   3   7        2.16       15.98      9.26 o
   4   3   7      943.30      997.05     35.40 o
   5   3   7     3414.48     3408.65     72.24 o
   6   3   7      881.07      941.63     46.52 o
   7   3   7     1331.06     1187.19     69.70 o
   8   3   7      429.67      515.09     53.88 o
   9   3   7    12011.31    12875.80    308.00 o
  10   3   7      462.92      423.42     58.22 o
 -12   4   7     3820.71     3776.56    146.08 o
 -11   4   7      147.25      148.00     35.06 o
 -10   4   7     3229.07     3312.66    118.96 o
  -9   4   7      509.16      511.63     33.34 o
  -8   4   7      191.37      224.47     21.95 o
  -7   4   7      154.81      153.14     14.73 o
  -6   4   7     1957.83     2016.40     45.21 o
  -5   4   7      149.50      164.70     10.90 o
  -4   4   7      183.56      198.49     10.90 o
  -3   4   7     4561.77     4689.76     67.67 o
  -2   4   7      785.24      848.45     19.98 o
  -1   4   7     6052.96     6290.51     87.24 o
   0   4   7     9796.21    10354.38    154.26 o
   1   4   7    23650.98    22616.78    384.90 o
   2   4   7     1422.47     1426.92     43.45 o
   3   4   7       15.34       10.43      8.99 o
   4   4   7    64671.00    66845.65    854.71 o
   5   4   7     1752.77     1907.39     51.70 o
   6   4   7    17443.44    18495.34    288.96 o
   7   4   7     6980.58     7204.66    151.27 o
   8   4   7       64.34       37.44     23.12 o
   9   4   7     3326.03     3349.84    137.87 o
  10   4   7      239.38      265.15     49.26 o
 -12   5   7      654.20      764.83     65.12 o
 -11   5   7    11802.14    11367.67    270.15 o
 -10   5   7     2293.43     2283.85     96.61 o
  -9   5   7     3399.04     3485.63     88.87 o
  -8   5   7      168.97      162.76     18.54 o
  -7   5   7      446.59      476.56     23.25 o
  -6   5   7     2166.71     2343.07     50.17 o
  -5   5   7        0.90        0.66      4.87 o
  -4   5   7      422.25      440.13     15.43 o
  -3   5   7    13311.19    13645.12    164.82 o
  -2   5   7     4643.88     4955.38     65.04 o
  -1   5   7    31016.77    29220.23    448.85 o
   0   5   7      228.46      203.56     15.38 o
   1   5   7    13472.81    13135.77    243.60 o
   2   5   7    20920.74    21089.70    294.31 o
   3   5   7        5.94        4.94      8.38 o
   4   5   7     5710.97     5883.89    113.97 o
   5   5   7     3350.65     3314.58    102.46 o
   6   5   7    12949.99    13477.43    227.31 o
   7   5   7      732.67      775.63     46.92 o
   8   5   7     1233.42     1186.16     74.43 o
   9   5   7     7344.90     7721.04    220.02 o
  10   5   7     1085.98     1130.31    116.38 o
 -12   6   7      913.35      930.12     82.39 o
 -11   6   7     1816.28     1976.62     95.88 o
 -10   6   7     1521.99     1517.82    141.10 o
  -9   6   7     2056.46     2029.89     65.92 o
  -8   6   7     5147.85     5111.31    168.42 o
  -7   6   7      984.67      945.15     32.38 o
  -6   6   7     4093.01     4094.85     72.49 o
  -5   6   7     1243.66     1315.37     29.53 o
  -4   6   7     8444.51     8549.47    102.20 o
  -3   6   7     8238.38     7929.52    104.92 o
  -2   6   7     6932.39     6990.74     76.05 o
  -1   6   7    13760.61    13756.84    156.93 o
   0   6   7     5650.70     5563.77     96.37 o
   1   6   7     6972.21     6462.04    141.87 o
   2   6   7     4751.93     4922.48     95.18 o
   3   6   7       76.73       82.32     16.65 o
   4   6   7    23373.92    23904.01    338.60 o
   5   6   7     2661.53     2578.07     89.08 o
   6   6   7    15066.06    15474.62    253.72 o
   7   6   7     6185.37     6169.78    138.66 o
   8   6   7      907.15      962.34     70.70 o
   9   6   7      425.73      380.59     53.38 o
  10   6   7      167.94      189.29     42.40 o
 -12   7   7       47.96       46.29     26.26 o
 -11   7   7     6149.70     5995.40    177.93 o
 -10   7   7     1781.30     1922.17     76.79 o
  -9   7   7     9361.91     9616.98    174.41 o
  -8   7   7        2.40       26.83     11.05 o
  -7   7   7     2772.81     2926.59     62.28 o
  -6   7   7    12502.20    12801.12    170.04 o
  -5   7   7      429.33      479.46     22.20 o
  -4   7   7     3784.80     4023.17     58.55 o
  -3   7   7    38459.13    36744.74    410.33 o
  -2   7   7     5681.00     5787.33     66.81 o
  -1   7   7    20407.41    19968.99    233.07 o
   0   7   7      663.84      643.73     26.39 o
   1   7   7       11.34       16.78      8.90 o
   2   7   7     9907.75    10090.53    162.47 o
   3   7   7      945.74      902.59     37.19 o
   4   7   7     6439.07     6592.42    124.79 o
   5   7   7      297.85      254.20     31.30 o
   6   7   7     9177.78     9054.01    207.51 o
   7   7   7      859.20      823.58     47.40 o
   8   7   7     1085.10     1014.53     71.37 o
   9   7   7        8.06        5.00     22.23 o
  10   7   7        4.98       33.30     33.30 o
 -12   8   7      260.31      128.74     47.38 o
 -11   8   7     1359.97     1411.45     80.54 o
 -10   8   7     1530.92     1466.61     59.51 o
  -9   8   7     4572.98     4585.64    106.41 o
  -8   8   7    15253.56    16102.00    217.69 o
  -7   8   7     3958.65     4015.01     76.93 o
  -6   8   7      481.35      509.02     23.87 o
  -5   8   7      366.32      353.62     18.30 o
  -4   8   7    18377.87    18756.81    201.50 o
  -3   8   7    11537.92    11135.35    164.87 o
  -2   8   7     2993.15     3014.22     52.60 o
  -1   8   7    17795.50    17590.99    210.65 o
   0   8   7     2826.25     2859.51     63.31 o
   1   8   7      627.31      670.82     31.48 o
   2   8   7     4237.32     4362.35     90.03 o
   3   8   7      211.65      207.57     20.81 o
   4   8   7     2276.37     2268.99     64.17 o
   5   8   7      539.58      461.18     39.31 o
   6   8   7     2978.71     3084.14    105.93 o
   7   8   7       64.19       81.88     21.62 o
   8   8   7      977.00      967.59     77.76 o
   9   8   7      675.79      658.64     65.52 o
 -11   9   7     1567.76     1587.10    122.56 o
 -10   9   7       38.63       30.28     19.69 o
  -9   9   7     5563.55     5716.89    107.78 o
  -8   9   7      946.31     1029.36     39.96 o
  -7   9   7     5333.24     5248.48     92.41 o
  -6   9   7     7400.16     7577.12    114.72 o
  -5   9   7     1457.69     1441.02     41.38 o
  -4   9   7    17420.36    17274.34    372.64 o
  -3   9   7    42607.50    40038.41    422.25 o
  -2   9   7     3306.50     3352.63     51.73 o
  -1   9   7     2571.29     2614.62     51.14 o
   0   9   7       11.84       13.67      7.89 o
   1   9   7     4388.73     4532.63     91.28 o
   2   9   7       41.33       40.65     11.20 o
   3   9   7       35.24       29.93     12.50 o
   4   9   7      340.61      305.37     42.05 o
   5   9   7       24.14       36.10     17.55 o
   6   9   7       46.23       48.01     23.02 o
   7   9   7     3229.69     3119.72    112.62 o
   8   9   7     1751.97     1583.62     69.89 o
   9   9   7     3096.68     3163.42    134.74 o
 -11  10   7       32.70       22.66     28.15 o
 -10  10   7     1460.04     1490.10     73.75 o
  -9  10   7     4467.46     4672.22    111.15 o
  -8  10   7    19384.50    20383.73    308.55 o
  -7  10   7     6332.45     6455.36    126.70 o
  -6  10   7      988.71     1028.36     40.71 o
  -5  10   7     1445.76     1427.76     48.40 o
  -4  10   7    14944.27    15291.25    348.54 o
  -3  10   7        0.80       20.05      6.81 o
  -2  10   7       24.23       13.19      6.75 o
  -1  10   7     1358.90     1485.67    103.57 o
   0  10   7       65.52       44.63     13.27 o
   1  10   7    13627.96    13527.39    208.02 o
   2  10   7      271.37      279.19     22.73 o
   3  10   7       41.67       42.74     13.67 o
   4  10   7      681.73      672.71     45.33 o
   5  10   7      306.05      300.95     36.11 o
   6  10   7        4.50        0.62     15.94 o
   7  10   7     5096.37     4741.36    145.39 o
   8  10   7        1.75        7.24     17.45 o
   9  10   7     2926.19     2870.25    127.96 o
 -11  11   7      143.95      125.94     53.21 o
 -10  11   7     3344.37     3363.61    115.84 o
  -9  11   7       50.82       64.63     18.60 o
  -8  11   7     1420.91     1440.95     59.82 o
  -7  11   7      832.28      851.81     40.16 o
  -6  11   7      586.22      611.99     33.93 o
  -5  11   7      999.18     1027.30     50.21 o
  -4  11   7    15746.24    16096.28    236.47 o
  -3  11   7     9572.87     9616.53    153.79 o
  -2  11   7     2208.68     2194.15     48.29 o
  -1  11   7      754.84      748.38     27.70 o
   0  11   7      579.24      559.26     39.34 o
   1  11   7    11712.42    11397.14    183.95 o
   2  11   7    13738.10    13587.63    227.71 o
   3  11   7     3804.65     3701.05     88.30 o
   4  11   7     2573.77     2801.84     96.97 o
   5  11   7      372.18      386.92     40.85 o
   6  11   7     2400.81     2555.81     99.68 o
   7  11   7     8101.98     7431.13    194.79 o
   8  11   7      252.79      311.95     38.06 o
   9  11   7     1800.22     1697.38    126.85 o
 -10  12   7     1191.51     1282.48     81.88 o
  -9  12   7      563.41      544.77     38.58 o
  -8  12   7     2489.60     2657.66     78.12 o
  -7  12   7      370.26      356.22     28.93 o
  -6  12   7       14.78       37.62     17.07 o
  -5  12   7      130.48      102.53     25.92 o
  -4  12   7     4247.39     4209.83    113.82 o
  -3  12   7     4876.34     5040.85    127.10 o
  -2  12   7     6879.77     6875.03    105.93 o
  -1  12   7      213.77      216.70     17.21 o
   0  12   7      938.26      889.89     37.09 o
   1  12   7     7833.33     7723.63    140.04 o
   2  12   7     3513.44     3456.25     84.23 o
   3  12   7     1280.77     1292.01     50.56 o
   4  12   7       57.38       75.22     22.42 o
   5  12   7      152.27      124.59     27.56 o
   6  12   7      355.44      334.68     42.33 o
   7  12   7     7460.28     6915.61    189.20 o
   8  12   7     1468.45     1444.93     83.14 o
 -10  13   7     2105.16     2014.51    120.50 o
  -9  13   7     1960.73     1922.53     85.19 o
  -8  13   7     1399.17     1423.67     71.30 o
  -7  13   7        4.63       -1.98     13.94 o
  -6  13   7      774.61      770.77     49.80 o
  -5  13   7        8.57        9.41     14.19 o
  -4  13   7      132.49      119.71     22.89 o
  -3  13   7       18.80       13.22     11.32 o
  -2  13   7      506.07      501.31     25.33 o
  -1  13   7      463.47      464.03     30.86 o
   0  13   7      907.93      937.35     39.53 o
   1  13   7     2213.25     2218.42     64.44 o
   2  13   7    11997.23    11769.00    310.93 o
   3  13   7    16983.57    16216.89    502.25 o
   4  13   7     3195.22     3345.71    110.51 o
   5  13   7     2290.79     2204.97     90.71 o
   6  13   7     2357.50     2469.35    101.23 o
   7  13   7     6739.70     6736.59    230.53 o
   8  13   7     1023.35      969.98     75.36 o
 -10  14   7      463.22      524.91     69.69 o
  -9  14   7     1408.02     1422.90     75.19 o
  -8  14   7      799.25      879.16     59.03 o
  -7  14   7      892.46      879.10     55.27 o
  -6  14   7       79.05       94.98     22.94 o
  -5  14   7      274.41      221.81     30.24 o
  -4  14   7       12.16       17.34     16.75 o
  -3  14   7     3152.03     3041.60    157.75 o
  -2  14   7     3277.95     3340.15     84.53 o
  -1  14   7        5.00       20.53      9.64 o
   0  14   7     1908.89     1976.70     60.41 o
   1  14   7      529.28      555.75     48.62 o
   2  14   7     6785.44     6582.69    132.25 o
   3  14   7     1911.19     1807.10     76.52 o
   4  14   7      657.66      669.13     50.89 o
   5  14   7     1699.34     1650.12     79.53 o
   6  14   7      114.19       77.46     36.05 o
   7  14   7     2774.34     2616.83    157.23 o
  -9  15   7     1633.57     1663.07     83.51 o
  -8  15   7      886.61      976.72     89.60 o
  -7  15   7      228.74      239.37     65.74 o
  -6  15   7     1711.25     1716.28     77.68 o
  -5  15   7      339.60      315.53     36.64 o
  -4  15   7     1900.16     1893.27     79.10 o
  -3  15   7     3275.59     3351.55    107.52 o
  -2  15   7     1695.61     1575.69     83.16 o
  -1  15   7       50.06       34.12     12.94 o
   0  15   7     6182.70     6154.32    125.01 o
   1  15   7      363.57      328.89     28.47 o
   2  15   7     6131.18     6356.54    132.00 o
   3  15   7     3924.99     3795.45    118.53 o
   4  15   7      421.40      424.78     43.71 o
   5  15   7      815.39      780.14     58.30 o
   6  15   7       55.38       58.25     24.66 o
   7  15   7     2637.04     2501.66    146.59 o
  -9  16   7     2360.77     2637.61    142.47 o
  -8  16   7     1155.37     1176.80     71.70 o
  -7  16   7     3204.30     3303.75    135.78 o
  -6  16   7      204.61      214.32     33.97 o
  -5  16   7     2760.02     2776.42    125.13 o
  -4  16   7       56.46       48.44     24.57 o
  -3  16   7      811.61      801.73     53.27 o
  -2  16   7      432.88      428.54     33.61 o
  -1  16   7      947.28      984.05     38.43 o
   0  16   7     2195.68     2085.05     66.76 o
   1  16   7      232.91      212.60     25.31 o
   2  16   7     3480.33     3564.20    112.82 o
   3  16   7       32.06       32.86     20.00 o
   4  16   7       44.71       29.25     20.45 o
   5  16   7     2499.45     2494.68    103.84 o
   6  16   7        0.12       12.36     25.40 o
  -8  17   7      187.27      199.80     50.12 o
  -7  17   7     1482.32     1382.19     83.25 o
  -6  17   7     1766.74     1823.71     85.37 o
  -5  17   7     3326.75     3459.88    118.12 o
  -4  17   7     2930.46     2921.79    106.57 o
  -3  17   7     1540.47     1420.81     72.12 o
  -2  17   7     2872.16     2902.79     85.47 o
  -1  17   7      648.48      657.28     42.09 o
   0  17   7     6086.29     6040.09    143.96 o
   1  17   7        0.06       -3.66     12.93 o
   2  17   7     1588.12     1573.42    102.30 o
   3  17   7      256.75      264.34     35.65 o
   4  17   7       10.85       17.88     20.25 o
   5  17   7       63.17       36.30     24.36 o
   6  17   7       53.09       42.23     31.24 o
  -7  18   7     1034.01      982.88     86.17 o
  -6  18   7     1058.69     1076.85     69.28 o
  -5  18   7     3555.33     3640.27    126.85 o
  -4  18   7        0.23       -7.63     20.97 o
  -3  18   7      458.36      443.05     54.41 o
  -2  18   7     3054.36     3233.06     94.16 o
  -1  18   7     1904.66     1897.26     77.39 o
   0  18   7     2207.57     2131.77     72.07 o
   1  18   7      533.22      473.46     51.29 o
   2  18   7       16.85       19.39     17.08 o
   3  18   7      141.31      100.69     26.66 o
   4  18   7      458.15      477.73     48.29 o
   5  18   7      167.35      225.55     50.12 o
  -7  19   7     1912.25     2229.76    132.17 o
  -6  19   7     1036.20      952.67     86.17 o
  -5  19   7     3782.83     3844.50    163.76 o
  -4  19   7     1137.35     1149.40     83.42 o
  -3  19   7      345.95      396.62     46.93 o
  -2  19   7      804.12      694.40     58.05 o
  -1  19   7     1168.79     1102.98     56.36 o
   0  19   7      112.18       99.22     47.38 o
   1  19   7        9.65        8.67     15.30 o
   2  19   7       81.18       91.32     28.84 o
   3  19   7     3213.32     3349.99    119.77 o
   4  19   7       30.97       67.29     31.93 o
  -5  20   7      446.00      340.21     62.14 o
  -4  20   7       43.62       28.84     35.70 o
  -3  20   7      163.57      143.03     37.68 o
  -2  20   7     3508.53     3652.20    132.02 o
  -1  20   7      365.61      363.34     38.78 o
   0  20   7      196.12      144.19     37.82 o
   1  20   7      371.56      397.07     79.99 o
   2  20   7      583.61      588.42     66.94 o
   3  20   7      732.07      619.66     69.35 o
  -4  21   7      400.60      425.70     69.35 o
  -3  21   7      112.79      168.56     52.87 o
  -2  21   7      471.17      530.31     57.99 o
  -1  21   7      751.25      713.17    116.72 o
   0  21   7     2570.14     2690.90    120.65 o
   2  21   7        1.61       28.49     30.90 o
 -12   0   8      372.61      408.53     72.78 o
 -10   0   8    22981.66    22397.20    610.40 o
  -8   0   8      935.89      939.28     74.84 o
  -6   0   8    84017.37    86456.31   1341.60 o
  -4   0   8    14812.16    15218.13    266.85 o
  -2   0   8        3.14       17.67     13.39 o
   0   0   8     3977.57     4260.08     96.28 o
   2   0   8      533.58      573.58     33.98 o
   4   0   8     5296.42     5447.05    135.18 o
   6   0   8    24308.91    25977.30    464.20 o
   8   0   8      396.98      493.33     77.24 o
  10   0   8      170.37      254.05     66.60 o
 -12   1   8      523.79      493.76     72.44 o
 -11   1   8    24576.39    23782.69    464.42 o
 -10   1   8       43.83       86.68     28.64 o
  -9   1   8     7716.82     7368.69    183.76 o
  -8   1   8      956.91      905.17     52.19 o
  -7   1   8       37.47       56.51     14.13 o
  -6   1   8     4740.57     4900.93     69.32 o
  -5   1   8    10921.36    10516.53    133.83 o
  -4   1   8    10969.73    11194.17    170.85 o
  -3   1   8     1311.37     1277.02     24.39 o
  -2   1   8      119.77      119.03     12.71 o
  -1   1   8    17473.24    16988.07    234.03 o
   0   1   8     1410.60     1450.61     40.15 o
   1   1   8      251.33      275.87     28.15 o
   2   1   8     1889.02     1895.68     45.15 o
   3   1   8        1.28       33.82      8.99 o
   4   1   8     7218.74     7989.89    125.00 o
   5   1   8      500.89      501.42     28.38 o
   6   1   8     2227.40     2366.82     75.66 o
   7   1   8     3873.30     3929.74    135.78 o
   8   1   8      651.21      567.46     57.65 o
   9   1   8     6480.15     6770.90    207.18 o
  10   1   8      173.41      121.45     37.19 o
 -12   2   8      824.99      818.86     67.62 o
 -11   2   8      521.42      640.90     94.24 o
 -10   2   8     7195.41     7297.87    190.54 o
  -9   2   8       43.12       83.89     21.60 o
  -8   2   8     1682.42     1622.31     69.17 o
  -7   2   8      660.68      683.84     32.10 o
  -6   2   8    37483.09    37248.65    662.84 o
  -5   2   8     3777.78     3848.92     56.01 o
  -4   2   8    32991.53    33425.66    373.07 o
  -3   2   8    16797.93    16444.34    174.33 o
  -2   2   8      155.18      189.23     12.68 o
  -1   2   8    63502.23    63337.49    690.07 o
   0   2   8      123.08      160.13     14.78 o
   1   2   8    30321.20    29066.60    537.27 o
   2   2   8     1166.62     1221.34     40.87 o
   3   2   8       59.75       82.81     12.49 o
   4   2   8     8908.87     9176.07    138.60 o
   5   2   8      986.08      961.88     37.01 o
   6   2   8     5537.59     5835.36    128.57 o
   7   2   8      215.45      292.08     40.42 o
   8   2   8       23.22       44.70     21.02 o
   9   2   8     2959.19     3181.40    134.80 o
  10   2   8        0.40        6.26     25.40 o
 -12   3   8     1736.92     1722.31     91.96 o
 -11   3   8     4733.77     4602.87    149.37 o
 -10   3   8      310.66      297.93     38.93 o
  -9   3   8     2725.40     2653.14     97.45 o
  -8   3   8      797.66      808.40     48.42 o
  -7   3   8      374.50      402.04     20.71 o
  -6   3   8    13538.88    13738.25    204.10 o
  -5   3   8       29.60       27.66      5.99 o
  -4   3   8    32579.68    33071.61    332.70 o
  -3   3   8    22956.96    22205.77    229.22 o
  -2   3   8      231.96      241.89     15.41 o
  -1   3   8     4092.48     4538.06     70.50 o
   0   3   8    18389.26    19114.51    263.84 o
   1   3   8    16361.21    15663.89    284.46 o
   2   3   8     6513.88     6357.22    114.97 o
   3   3   8     2101.24     2066.44     58.02 o
   4   3   8    36262.34    38034.08    443.26 o
   5   3   8     1936.18     1879.55     52.86 o
   6   3   8    10519.70    11109.69    199.57 o
   7   3   8      243.40      279.06     40.78 o
   8   3   8      125.45      112.94     29.05 o
   9   3   8     3625.93     3854.05    149.65 o
  10   3   8      105.33      116.14     40.51 o
 -12   4   8      387.00      288.26     45.32 o
 -11   4   8     2247.38     2192.68    126.51 o
 -10   4   8       20.43       18.37     17.39 o
  -9   4   8      551.11      524.34     62.31 o
  -8   4   8      585.64      600.44     41.87 o
  -7   4   8      842.88      863.42     40.25 o
  -6   4   8     1652.26     1701.19     40.59 o
  -5   4   8     6268.12     6314.44     82.08 o
  -4   4   8    19478.59    19594.29    206.73 o
  -3   4   8     8420.40     8221.75     97.68 o
  -2   4   8      638.49      652.01     18.62 o
  -1   4   8    75374.07    73601.03    916.49 o
   0   4   8     4425.84     4520.19     84.03 o
   1   4   8    71141.38    70345.07   1700.22 o
   2   4   8    15949.76    16464.61    241.33 o
   3   4   8      236.12      197.32     22.72 o
   4   4   8     6896.17     7163.59    133.74 o
   5   4   8     1167.44     1251.65     42.96 o
   6   4   8      696.57      625.99     41.97 o
   7   4   8     1693.53     1737.99     68.17 o
   8   4   8      654.71      639.15     60.17 o
   9   4   8     1976.20     2025.93    106.19 o
  10   4   8      219.99      200.80     46.86 o
 -12   5   8      932.89      982.03     72.10 o
 -11   5   8      231.00      199.51     37.25 o
 -10   5   8      435.30      385.86     42.83 o
  -9   5   8       13.74       28.60     20.25 o
  -8   5   8     1116.43     1175.21     52.37 o
  -7   5   8       96.50       89.12     11.65 o
  -6   5   8    11874.76    12281.14    161.97 o
  -5   5   8     1706.21     1637.00     33.33 o
  -4   5   8     5821.20     5844.60     76.27 o
  -3   5   8     8896.68     8042.22     96.83 o
  -2   5   8      502.08      523.10     25.15 o
  -1   5   8    14318.29    13612.83    217.94 o
   0   5   8     6305.95     6193.10    106.31 o
   1   5   8    27636.45    27893.40    472.01 o
   2   5   8     8444.95     8697.80    192.87 o
   3   5   8     4063.96     3891.14     86.28 o
   4   5   8    27165.62    28030.08    395.70 o
   5   5   8     3690.44     3584.16     91.90 o
   6   5   8    17943.38    18402.75    292.27 o
   7   5   8      704.64      752.75     47.26 o
   8   5   8      392.04      401.85     50.00 o
   9   5   8      774.98      743.35     69.23 o
 -12   6   8        2.55        3.87     21.50 o
 -11   6   8     1590.00     1606.17     84.35 o
 -10   6   8     1521.31     1510.71     76.59 o
  -9   6   8     4635.86     4740.76    137.32 o
  -8   6   8      497.16      536.26     27.09 o
  -7   6   8      137.33      133.32     13.84 o
  -6   6   8     5736.96     6035.63     94.35 o
  -5   6   8     3678.77     3607.47     55.84 o
  -4   6   8      647.28      697.62     20.44 o
  -3   6   8      425.23      397.09     18.36 o
  -2   6   8       21.89       21.67      4.69 o
  -1   6   8    52632.32    51206.59    649.64 o
   0   6   8     7273.34     7318.95    159.32 o
   1   6   8    29155.10    28746.28    847.96 o
   2   6   8     8959.25     8914.37    149.54 o
   3   6   8     4372.70     4212.26    113.67 o
   4   6   8     6872.34     7141.80    134.22 o
   5   6   8       23.22       23.55     15.68 o
   6   6   8     8030.32     8456.22    167.15 o
   7   6   8      965.92      893.09     50.75 o
   8   6   8     1902.39     1777.43    119.98 o
   9   6   8     1219.79     1190.15     82.65 o
 -12   7   8       82.93       79.73     29.37 o
 -11   7   8     2156.84     2181.39    126.68 o
 -10   7   8      150.19      159.96     32.76 o
  -9   7   8     1424.38     1530.92     55.99 o
  -8   7   8    17325.07    17695.06    232.58 o
  -7   7   8     3557.07     3545.61     69.81 o
  -6   7   8     8654.14     9108.13    129.28 o
  -5   7   8     5571.17     5591.77     86.28 o
  -4   7   8      391.22      425.53     16.45 o
  -3   7   8     9608.02     8973.26    203.83 o
  -2   7   8     2208.24     2163.78     37.14 o
  -1   7   8    14144.94    13093.28    191.19 o
   0   7   8     1787.49     1781.70     47.88 o
   1   7   8     7818.62     7501.72    164.22 o
   2   7   8      196.51      204.93     20.29 o
   3   7   8     2836.74     2827.46     72.14 o
   4   7   8      708.33      709.96     36.25 o
   5   7   8      111.04      104.00     46.00 o
   6   7   8     5582.57     5639.83    154.39 o
   7   7   8       41.71       32.88     17.44 o
   8   7   8     4397.46     4471.56    180.23 o
   9   7   8      671.03      714.95     68.68 o
 -12   8   8     1108.15     1213.24    110.54 o
 -11   8   8       35.62      101.47     74.15 o
 -10   8   8      616.04      607.70     51.67 o
  -9   8   8     8665.67     8864.58    162.94 o
  -8   8   8      579.83      617.51     30.79 o
  -7   8   8     1090.31     1142.57     36.68 o
  -6   8   8    12449.38    12740.53    169.79 o
  -5   8   8     1709.33     1710.38     40.08 o
  -4   8   8     1585.42     1621.52     33.70 o
  -3   8   8     8752.75     8361.42    288.07 o
  -2   8   8     1592.99     1535.77     49.28 o
  -1   8   8    10332.70     9756.25    154.02 o
   0   8   8      374.49      384.98     43.24 o
   1   8   8     2420.51     2344.14     78.38 o
   2   8   8     1003.93     1036.41     40.00 o
   3   8   8     1945.64     1966.21     59.45 o
   4   8   8      668.83      701.56     35.99 o
   5   8   8      831.79      817.50     50.93 o
   6   8   8     2919.03     2943.14    105.23 o
   7   8   8     1290.20     1160.51     66.00 o
   8   8   8     2573.36     2514.96    114.28 o
   9   8   8     7815.85     7293.42    224.69 o
 -11   9   8     1093.76     1039.53     98.53 o
 -10   9   8      111.58      121.19     41.54 o
  -9   9   8     5900.89     6236.75    112.85 o
  -8   9   8    27138.50    28346.05    348.61 o
  -7   9   8     7892.40     7974.96    123.06 o
  -6   9   8     5708.14     5828.14     94.59 o
  -5   9   8       31.27       30.91      8.52 o
  -4   9   8     4608.11     4714.90     68.48 o
  -3   9   8       12.12       26.02     11.16 o
  -2   9   8      129.64      141.06     11.20 o
  -1   9   8       95.55       85.99     10.59 o
   0   9   8      214.43      212.00     18.76 o
   1   9   8      657.05      568.72     74.80 o
   2   9   8     1732.37     1716.45     57.19 o
   3   9   8     4142.63     4133.41     93.83 o
   4   9   8     5857.31     5947.23    150.91 o
   5   9   8     1391.70     1447.79    121.36 o
   6   9   8      381.18      384.23     52.01 o
   7   9   8     1637.51     1557.84     67.39 o
   8   9   8     3376.50     3310.34    105.31 o
   9   9   8     3250.29     3217.94    138.04 o
 -11  10   8      193.87       84.80     35.70 o
 -10  10   8       52.21       -3.09     24.37 o
  -9  10   8     4166.58     4394.00    106.11 o
  -8  10   8       16.11       54.16     16.44 o
  -7  10   8      436.00      405.42     29.09 o
  -6  10   8      615.14      655.32     49.03 o
  -5  10   8      370.84      379.51     24.18 o
  -4  10   8    14777.32    15027.75    225.43 o
  -3  10   8     1912.79     1900.37     42.21 o
  -2  10   8     1364.07     1412.25     38.44 o
  -1  10   8        8.34       15.74      7.68 o
   0  10   8     1422.77     1445.59     45.85 o
   1  10   8      138.91      118.79     18.53 o
   2  10   8     7858.28     7898.51    143.16 o
   3  10   8     1061.67     1048.21     56.83 o
   4  10   8     5808.80     5942.75    152.66 o
   5  10   8      795.72      749.16     55.62 o
   6  10   8       78.00       88.79     24.75 o
   7  10   8     3564.80     3262.82    128.22 o
   8  10   8     1254.86     1164.83     63.49 o
 -11  11   8       41.07       28.15     30.21 o
 -10  11   8      369.03      365.52     42.31 o
  -9  11   8     5486.32     5448.29    122.97 o
  -8  11   8     7734.32     7839.92    151.10 o
  -7  11   8     2788.84     2926.16     77.57 o
  -6  11   8     3158.57     3268.06     78.73 o
  -5  11   8      118.25       65.97     41.50 o
  -4  11   8     3174.45     3325.02     64.38 o
  -3  11   8     9394.61     9117.56    205.62 o
  -2  11   8    12795.48    12846.37    202.38 o
  -1  11   8     4503.08     4372.30     76.52 o
   0  11   8        5.10       10.85      8.85 o
   1  11   8     4585.30     4464.05     96.04 o
   2  11   8    11177.71    10891.26    183.26 o
   3  11   8      119.01      116.66     24.61 o
   4  11   8     3528.56     3664.33    115.20 o
   5  11   8     1803.02     1767.47     79.72 o
   6  11   8       55.05       47.02     29.35 o
   7  11   8     3442.69     3369.93    122.63 o
   8  11   8      370.42      316.32     40.57 o
 -10  12   8      165.81      120.51     46.52 o
  -9  12   8      102.76       98.77     20.85 o
  -8  12   8      415.73      430.79     33.08 o
  -7  12   8     2288.67     2270.60    103.98 o
  -6  12   8      715.71      756.37     47.31 o
  -5  12   8       36.80       54.05     17.40 o
  -4  12   8     7688.03     7714.65    172.48 o
  -3  12   8     1334.46     1329.94     47.52 o
  -2  12   8     2964.81     3010.00     76.00 o
  -1  12   8      164.44      231.27     45.11 o
   0  12   8      143.34      185.32     30.04 o
   1  12   8      371.79      323.08     26.22 o
   2  12   8    16043.51    15818.96    247.69 o
   3  12   8     8140.62     8030.38    186.86 o
   4  12   8     6685.79     6608.57    168.30 o
   5  12   8       46.55       30.41     21.20 o
   6  12   8      225.08      203.11     34.85 o
   7  12   8     3523.70     3233.76    122.80 o
   8  12   8        0.19        0.52     19.53 o
 -10  13   8      102.69       84.80     38.45 o
  -9  13   8       82.95      108.01     26.39 o
  -8  13   8       16.58        4.61     18.57 o
  -7  13   8       91.89       59.23     22.67 o
  -6  13   8     1176.27     1204.55     81.02 o
  -5  13   8       33.18       14.87     14.02 o
  -4  13   8      616.26      609.30     42.48 o
  -3  13   8    11054.75    10818.54    182.47 o
  -2  13   8    16825.37    16565.12    399.33 o
  -1  13   8     6476.24     6422.07    111.99 o
   0  13   8      109.24       68.35     14.79 o
   1  13   8     1300.50     1260.70     48.74 o
   2  13   8     9891.45    10359.22    181.77 o
   3  13   8     3123.18     3218.62    106.40 o
   4  13   8       33.60       44.14     20.47 o
   5  13   8       70.35       51.33     23.45 o
   6  13   8        0.49        0.83     17.31 o
   7  13   8     1177.92     1088.00    105.22 o
 -10  14   8       10.43       27.46     33.30 o
  -9  14   8      386.24      307.68     40.85 o
  -8  14   8      639.20      692.46    114.32 o
  -7  14   8     1015.75     1069.37    104.88 o
  -6  14   8        0.03        2.06     16.51 o
  -5  14   8       70.10      103.32     23.27 o
  -4  14   8       30.03       24.55     17.96 o
  -3  14   8     8123.15     7951.84    148.77 o
  -2  14   8      839.97      856.87     42.71 o
  -1  14   8     3019.12     2973.08     80.93 o
   0  14   8     1653.39     1604.32     55.49 o
   1  14   8       17.72       24.22     12.49 o
   2  14   8     7453.10     7449.64    146.45 o
   3  14   8     9018.84     8927.91    205.87 o
   4  14   8     4350.98     4581.88    204.27 o
   5  14   8       46.89       54.83     24.96 o
   6  14   8        9.20        5.30     19.60 o
   7  14   8     1619.28     1641.68    119.47 o
  -9  15   8      802.11      817.99     61.04 o
  -8  15   8     1631.73     1585.57     79.43 o
  -7  15   8     2798.77     2896.14    105.66 o
  -6  15   8        6.48        7.09     17.01 o
  -5  15   8     2557.41     2441.91     91.23 o
  -4  15   8       20.89       19.64     21.63 o
  -3  15   8     6609.61     6412.06    197.92 o
  -2  15   8     3893.44     3830.32     96.17 o
  -1  15   8     1169.86     1274.54     53.14 o
   0  15   8      282.86      309.45     27.80 o
   1  15   8        7.10       34.84     14.55 o
   2  15   8     5410.69     5722.53    124.98 o
   3  15   8     1533.95     1515.03    101.10 o
   4  15   8      269.05      268.10     38.68 o
   5  15   8     1981.75     1874.54    118.10 o
   6  15   8      291.84      305.11     44.62 o
   7  15   8      257.22      232.07     54.93 o
  -9  16   8        2.05        1.03     34.33 o
  -8  16   8      429.89      405.94     60.76 o
  -7  16   8      109.68      128.15     29.98 o
  -6  16   8     1239.73     1249.07     69.17 o
  -5  16   8     1776.84     1693.90     84.97 o
  -4  16   8      637.87      625.38     49.90 o
  -3  16   8     3609.87     3625.32    118.05 o
  -2  16   8     1324.69     1323.96     55.40 o
  -1  16   8        0.90        2.56     15.11 o
   0  16   8     4553.81     4515.65    142.25 o
   1  16   8      306.03      255.31     27.56 o
   2  16   8     1253.73     1264.10     64.16 o
   3  16   8     1527.50     1646.95     77.04 o
   4  16   8      574.57      585.30     52.59 o
   5  16   8      375.94      342.76     45.75 o
   6  16   8      503.56      494.02     69.35 o
  -8  17   8     1384.88     1424.37    104.02 o
  -7  17   8     3459.63     3428.02    123.45 o
  -6  17   8     1182.47     1003.14     65.24 o
  -5  17   8     2051.77     2009.47     89.00 o
  -4  17   8       24.42       38.61     25.53 o
  -3  17   8     4227.72     4231.69    156.89 o
  -2  17   8      420.19      391.73     35.45 o
  -1  17   8       31.08       36.16     18.61 o
   0  17   8      402.06      385.30     46.73 o
   1  17   8      211.27      225.96     29.95 o
   2  17   8       21.34       36.36     18.64 o
   3  17   8      914.40      905.55     79.30 o
   4  17   8        2.70        5.03     21.97 o
   5  17   8      609.13      617.26     72.44 o
  -7  18   8     1094.13     1141.83     94.07 o
  -6  18   8     1436.96     1663.32     84.08 o
  -5  18   8     2655.61     2621.51    106.07 o
  -4  18   8      433.94      316.65     42.73 o
  -3  18   8      191.93      178.24     35.18 o
  -2  18   8      924.06      863.39     49.48 o
  -1  18   8     1101.88     1094.17     81.58 o
   0  18   8      238.04      184.59     36.71 o
   1  18   8      100.01       73.92     30.71 o
   2  18   8      126.81      144.45     32.44 o
   3  18   8      791.66      825.82     58.00 o
   4  18   8       53.54       53.56     29.18 o
   5  18   8     1488.10     1655.76    113.63 o
  -6  19   8     1322.98     1437.76    106.77 o
  -5  19   8       88.46       82.39     42.57 o
  -4  19   8      221.54      252.66     42.10 o
  -3  19   8      214.27      185.45     39.47 o
  -2  19   8     3757.22     3701.49    130.86 o
  -1  19   8        7.36      -11.17     26.99 o
   0  19   8       41.24       14.85     26.77 o
   1  19   8      219.86      211.13     54.59 o
   2  19   8     2501.75     2552.96    101.37 o
   3  19   8      133.07      135.95     39.14 o
   4  19   8       60.89        6.52     24.37 o
  -5  20   8      843.65      794.41     83.42 o
  -4  20   8      508.59      616.23     76.21 o
  -3  20   8      253.86      237.89     45.04 o
  -2  20   8      395.08      375.64     50.64 o
  -1  20   8      826.63      767.07    145.56 o
   0  20   8     2902.31     3064.15    128.17 o
   1  20   8       20.16       33.99     31.24 o
   3  20   8     1535.39     1462.82    103.33 o
  -3  21   8       14.50        8.58     35.36 o
  -2  21   8     1720.44     1688.72    120.84 o
  -1  21   8       22.20       40.85     48.41 o
   0  21   8       47.71       27.12     54.93 o
 -11   0   9    24442.63    23996.31    658.80 o
  -9   0   9    14322.27    14068.62    409.56 o
  -7   0   9      308.56      288.72     40.85 o
  -5   0   9     6558.23     6263.25    187.79 o
  -3   0   9     2444.21     2447.94     68.42 o
  -1   0   9      653.36      655.03     51.84 o
   1   0   9    39100.43    39609.80    917.31 o
   3   0   9     1466.22     1326.90     58.34 o
   5   0   9       95.06      108.54     24.46 o
   7   0   9     7386.64     7801.60    297.30 o
   9   0   9      658.07      600.10     90.63 o
 -12   1   9       40.31       41.14     27.66 o
 -11   1   9       68.42      137.45     46.69 o
 -10   1   9     8619.29     8720.57    213.13 o
  -9   1   9     2037.23     1994.50     83.25 o
  -8   1   9     5813.64     6034.42    151.96 o
  -7   1   9      115.13      130.70     16.86 o
  -6   1   9    19428.01    19272.62    238.82 o
  -5   1   9      359.76      335.89     18.88 o
  -4   1   9     2973.92     2968.57     44.66 o
  -3   1   9     5439.63     5456.28     83.98 o
  -2   1   9      181.13      198.43     14.40 o
  -1   1   9    11096.61    11447.42    182.29 o
   0   1   9     3172.16     3540.33     73.33 o
   1   1   9     3926.59     3710.66    114.63 o
   2   1   9    10662.79    10791.65    149.64 o
   3   1   9        2.13       15.99      9.47 o
   4   1   9     7552.79     8012.18    128.39 o
   5   1   9        2.35       10.05      9.88 o
   6   1   9    45782.47    48282.65    654.87 o
   7   1   9      243.83      245.38     39.53 o
   8   1   9     3082.32     3239.89    131.10 o
   9   1   9      563.20      656.23     66.56 o
 -12   2   9      374.82      320.13     47.42 o
 -11   2   9    11795.01    11545.79    268.95 o
 -10   2   9       93.15       81.84     24.41 o
  -9   2   9    10992.24    10599.33    289.23 o
  -8   2   9    10112.70    10261.14    220.90 o
  -7   2   9      646.96      625.78     31.05 o
  -6   2   9    18388.58    18744.62    268.73 o
  -5   2   9     1220.97     1205.71     33.33 o
  -4   2   9    30277.55    30502.32    309.62 o
  -3   2   9      398.63      381.21     17.86 o
  -2   2   9        0.96        4.70      5.45 o
  -1   2   9     2532.19     2329.19     60.50 o
   0   2   9     2524.74     2489.56     58.41 o
   1   2   9    11191.16     8604.21   2166.60 o
   2   2   9     3709.95     3993.80     86.39 o
   3   2   9      198.45      263.99     38.94 o
   4   2   9    11145.12    11464.57    166.91 o
   5   2   9       12.76       -1.23      8.77 o
   6   2   9      310.23      353.23     44.03 o
   7   2   9     5475.59     5639.18    171.47 o
   8   2   9     1252.94     1348.08     82.76 o
   9   2   9      304.52      347.46     71.41 o
 -12   3   9       12.54       16.58     22.71 o
 -11   3   9      814.62      869.78     61.52 o
 -10   3   9      873.95      908.07     57.98 o
  -9   3   9     7148.77     7253.39    180.12 o
  -8   3   9     6012.45     6476.18    159.19 o
  -7   3   9       50.45       47.88     11.49 o
  -6   3   9      292.98      339.32     19.68 o
  -5   3   9     5676.63     5672.82     75.46 o
  -4   3   9    18111.44    18857.45    222.58 o
  -3   3   9    18437.28    17768.62    189.98 o
  -2   3   9      851.36      828.93     27.24 o
  -1   3   9    28757.12    28039.10    371.90 o
   0   3   9     1489.83     1453.13     47.80 o
   1   3   9    54590.74    51968.86   1523.42 o
   2   3   9     1421.84     1515.32     48.83 o
   3   3   9       37.82       24.48     12.54 o
   4   3   9    12514.28    13256.77    186.61 o
   5   3   9      596.47      550.86     31.60 o
   6   3   9    13833.06    14364.35    243.91 o
   7   3   9      332.35      329.13     45.19 o
   8   3   9     1447.70     1437.79     85.07 o
   9   3   9     1167.53     1210.13     84.13 o
 -12   4   9      662.43      650.24     59.47 o
 -11   4   9        3.99       -2.24     17.70 o
 -10   4   9      795.29      886.76     57.65 o
  -9   4   9     5068.69     4884.22    138.97 o
  -8   4   9     4794.19     4902.89    131.85 o
  -7   4   9      172.38      173.56     18.82 o
  -6   4   9    20218.75    20499.91    247.63 o
  -5   4   9     4499.91     4382.39     63.31 o
  -4   4   9    62671.59    63748.60    694.65 o
  -3   4   9    10084.01     9902.01    116.09 o
  -2   4   9     2098.40     2023.37     45.21 o
  -1   4   9    26243.32    25556.02    628.75 o
   0   4   9     3767.56     3909.45     78.82 o
   1   4   9     2170.62     2312.62     60.56 o
   2   4   9     8988.73     9464.50    158.66 o
   3   4   9     2457.16     2400.88     66.76 o
   4   4   9     4385.87     4675.41     90.56 o
   5   4   9      948.64      959.86     46.10 o
   6   4   9     3506.29     3768.69    101.96 o
   7   4   9      271.89      323.67     60.25 o
   8   4   9      435.14      431.58     53.25 o
   9   4   9       12.46       34.74     22.38 o
 -12   5   9       96.55       91.93     29.51 o
 -11   5   9     1319.54     1285.63     74.03 o
 -10   5   9     1103.32     1085.36     64.09 o
  -9   5   9      808.22      860.41     53.41 o
  -8   5   9     2482.90     2632.09     89.60 o
  -7   5   9      391.88      408.75     26.85 o
  -6   5   9    10537.19    10845.80    145.87 o
  -5   5   9     5731.58     5602.33     76.41 o
  -4   5   9     4943.02     4721.90    111.89 o
  -3   5   9    12433.40    12113.15    138.16 o
  -2   5   9    10109.06    10041.54    182.30 o
  -1   5   9    28572.73    29139.79    386.21 o
   0   5   9    12337.72    12537.92    188.82 o
   1   5   9    47385.10    45618.85    594.57 o
   2   5   9     1944.10     1994.33     57.65 o
   3   5   9     6298.87     6105.69    119.86 o
   4   5   9    16503.25    16781.18    259.00 o
   5   5   9        5.05        3.44     10.96 o
   6   5   9      804.91      823.26     47.66 o
   7   5   9        0.00       22.72     17.57 o
   8   5   9       15.66       33.74     23.27 o
   9   5   9      251.22      340.88     81.53 o
 -12   6   9        0.71       -0.61     17.12 o
 -11   6   9     1766.56     1857.35     89.68 o
 -10   6   9     2021.81     2111.56     90.05 o
  -9   6   9      424.99      384.89     38.60 o
  -8   6   9      707.07      670.53     36.41 o
  -7   6   9       28.83       46.92     10.01 o
  -6   6   9    19357.20    19862.07    243.86 o
  -5   6   9    11923.68    11898.19    138.68 o
  -4   6   9    20646.23    20869.54    222.74 o
  -3   6   9    10600.68    10725.97    126.31 o
  -2   6   9     8050.52     8107.40    114.70 o
  -1   6   9    22233.84    20585.78    284.00 o
   0   6   9     2944.96     2997.58     67.19 o
   1   6   9     2192.14     2038.30     73.93 o
   2   6   9     3328.27     3427.25     79.90 o
   3   6   9     7378.77     7223.70    135.22 o
   4   6   9     1449.44     1537.93     55.47 o
   5   6   9      123.58      109.64     24.96 o
   6   6   9      768.45      934.11     60.13 o
   7   6   9      101.72       76.81     25.39 o
   8   6   9     1684.04     1581.21    155.00 o
   9   6   9      464.97      390.53     54.06 o
 -12   7   9     1092.98     1130.58     73.67 o
 -11   7   9     2375.08     2484.82    105.35 o
 -10   7   9     4783.48     4965.74    161.18 o
  -9   7   9      282.97      273.44     34.21 o
  -8   7   9     1898.13     1907.90     62.09 o
  -7   7   9      704.91      713.85     27.93 o
  -6   7   9    13582.22    14048.16    182.72 o
  -5   7   9     5333.98     5370.45     75.77 o
  -4   7   9       49.35       63.45      8.68 o
  -3   7   9      427.11      425.52     16.99 o
  -2   7   9      776.04      824.27     34.79 o
  -1   7   9     2799.35     2694.44     59.97 o
   0   7   9      422.03      411.89     24.01 o
   1   7   9    10390.43     9587.42    658.68 o
   2   7   9     1605.98     1607.04     51.95 o
   3   7   9    12547.11    12186.44    199.56 o
   4   7   9      154.83      177.60     22.90 o
   5   7   9      711.58      731.82     50.21 o
   6   7   9     5442.31     5544.07    129.78 o
   7   7   9      414.02      411.47     38.21 o
   8   7   9     1303.25     1214.13     80.17 o
   9   7   9     6456.90     6515.90    206.20 o
 -11   8   9     2433.50     2441.86    103.28 o
 -10   8   9     1808.80     1925.74    112.26 o
  -9   8   9     3519.23     3473.12    112.52 o
  -8   8   9     6089.16     6369.64    108.06 o
  -7   8   9     2881.41     2925.25     61.85 o
  -6   8   9     8531.47     8630.06    124.73 o
  -5   8   9     1579.80     1587.30     38.81 o
  -4   8   9     1336.13     1329.84     30.96 o
  -3   8   9      166.31      175.62     12.41 o
  -2   8   9     6034.47     6160.59     96.46 o
  -1   8   9     2329.53     2389.42     56.86 o
   0   8   9     1141.80     1186.91     39.96 o
   1   8   9      675.53      669.59     43.05 o
   2   8   9     3707.57     3734.99     86.28 o
   3   8   9     5445.68     5210.52    110.31 o
   4   8   9    12723.30    12941.30    335.41 o
   5   8   9     1461.79     1392.73     68.41 o
   6   8   9      690.70      693.72     53.63 o
   7   8   9       28.85       12.01     20.80 o
   8   8   9     6767.79     6304.23    192.76 o
   9   8   9     1900.14     2007.84    108.35 o
 -11   9   9     4123.96     4288.22    205.98 o
 -10   9   9     1062.40     1062.53     90.98 o
  -9   9   9     2220.07     2355.22     74.52 o
  -8   9   9       47.96       53.37     13.00 o
  -7   9   9      134.23      137.55     15.67 o
  -6   9   9     1661.12     1663.86     42.59 o
  -5   9   9      227.27      189.44     14.74 o
  -4   9   9     1789.29     1765.13     37.23 o
  -3   9   9      311.97      320.97     24.51 o
  -2   9   9      277.10      303.57     22.56 o
  -1   9   9     6164.02     5979.45    206.84 o
   0   9   9     3625.71     3516.37     77.70 o
   1   9   9       69.48       79.91     21.22 o
   2   9   9      695.66      708.84     36.02 o
   3   9   9    10957.44    10509.64    180.79 o
   4   9   9     5572.65     5533.90    146.57 o
   5   9   9     1717.07     1661.36    125.65 o
   6   9   9     1848.35     1670.62     80.57 o
   7   9   9        0.04       17.01     16.05 o
   8   9   9     2774.99     2870.14    184.35 o
 -11  10   9       85.57       44.97     34.33 o
 -10  10   9      428.38      421.92     64.88 o
  -9  10   9     5223.73     5616.12    165.47 o
  -8  10   9     2660.91     2819.52     77.55 o
  -7  10   9     5552.09     5717.88    115.94 o
  -6  10   9     2441.48     2384.05     63.85 o
  -5  10   9      297.84      300.85     22.15 o
  -4  10   9      587.16      632.54     32.16 o
  -3  10   9     4230.37     4128.80     88.21 o
  -2  10   9      510.88      567.19     29.98 o
  -1  10   9     7050.53     6770.40    162.11 o
   0  10   9     1551.32     1612.16     49.72 o
   1  10   9        1.47        4.67      9.11 o
   2  10   9     3297.44     3290.24     82.05 o
   3  10   9      870.06      852.72     42.40 o
   4  10   9    18422.99    18342.60    776.21 o
   5  10   9     3706.45     3525.22    116.51 o
   6  10   9      650.45      685.14     54.87 o
   7  10   9      876.52      699.52     67.80 o
   8  10   9     3781.12     3926.58    139.94 o
 -11  11   9     2897.81     2877.24    163.76 o
 -10  11   9       60.14       54.24     31.93 o
  -9  11   9      596.94      602.57     39.02 o
  -8  11   9     2791.80     2925.48     80.57 o
  -7  11   9     3476.57     3593.68     87.03 o
  -6  11   9     4815.44     5236.52    107.17 o
  -5  11   9      832.85      848.58     35.72 o
  -4  11   9     3363.99     3194.97    167.39 o
  -3  11   9     6133.39     6084.69    101.53 o
  -2  11   9      625.85      601.71     32.26 o
  -1  11   9     6256.79     5955.14    169.94 o
   0  11   9     4354.28     4143.16     90.12 o
   1  11   9       51.04       31.38     12.69 o
   2  11   9     4077.04     3948.76     93.89 o
   3  11   9       21.08       14.52     14.26 o
   4  11   9     7260.50     7360.43    182.81 o
   5  11   9        0.22       21.81     20.13 o
   6  11   9        0.79       13.98     17.37 o
   7  11   9      286.14      312.35     52.18 o
   8  11   9     1091.71     1023.90     63.13 o
 -10  12   9        1.72       24.37     27.12 o
  -9  12   9     1749.57     1880.31     67.41 o
  -8  12   9       57.39       60.06     17.68 o
  -7  12   9     2959.02     2932.50     78.48 o
  -6  12   9     1195.94     1281.20     61.59 o
  -5  12   9      182.79      161.95     25.97 o
  -4  12   9       31.54       43.93     17.32 o
  -3  12   9    12943.63    12823.89    245.04 o
  -2  12   9    16038.55    15862.09    245.62 o
  -1  12   9    15311.69    14786.43    296.25 o
   0  12   9      845.54      814.68     37.41 o
   1  12   9       36.82       44.05     13.59 o
   2  12   9     6963.32     6874.09    156.20 o
   3  12   9      470.69      398.11     39.76 o
   4  12   9     4120.65     4284.06    129.72 o
   5  12   9      989.74      972.57     95.44 o
   6  12   9       22.36       24.90     19.79 o
   7  12   9      267.17      153.00     35.40 o
  -9  13   9      292.97      236.77     36.85 o
  -8  13   9     3877.44     4032.21    125.21 o
  -7  13   9     9624.09     9612.86    226.07 o
  -6  13   9     6484.84     6643.83    165.02 o
  -5  13   9      172.97      189.97     28.95 o
  -4  13   9      252.24      262.01     31.23 o
  -3  13   9     8445.48     8354.27    153.38 o
  -2  13   9     1675.10     1709.04     58.57 o
  -1  13   9       36.40       15.20     20.13 o
   0  13   9       25.45       47.06     19.20 o
   1  13   9        6.14       24.49     13.08 o
   2  13   9     2055.06     2055.37     66.09 o
   3  13   9     2819.94     2770.74     99.17 o
   4  13   9     4864.15     4857.51    142.32 o
   5  13   9       84.68       64.59     27.81 o
   6  13   9       10.65        1.14     20.68 o
   7  13   9      246.78      242.72     54.59 o
  -9  14   9        1.91        0.67     20.14 o
  -8  14   9     2408.27     2348.77     93.85 o
  -7  14   9      101.06      116.45     36.56 o
  -6  14   9      931.78      955.73     57.95 o
  -5  14   9     1254.69     1216.01     62.03 o
  -4  14   9      249.82      267.58     82.56 o
  -3  14   9     7112.03     7041.68    138.75 o
  -2  14   9     9630.71     9786.15    176.11 o
  -1  14   9    12331.61    12178.16    414.54 o
   0  14   9     2017.80     2050.09     87.03 o
   1  14   9      108.44      123.29     19.50 o
   2  14   9     4706.94     4815.78    111.47 o
   3  14   9     1983.52     1843.52     79.21 o
   4  14   9        4.32       23.16     20.05 o
   5  14   9      407.22      371.34     67.63 o
   6  14   9      173.44      183.53     37.27 o
   7  14   9      380.47      339.18     63.51 o
  -9  15   9       59.56       66.60     38.45 o
  -8  15   9     3511.17     3548.22    140.75 o
  -7  15   9     1329.55     1260.75     67.97 o
  -6  15   9      605.83      611.93     49.69 o
  -5  15   9       38.15       82.39     24.72 o
  -4  15   9      928.13      922.69     57.03 o
  -3  15   9     5242.79     4871.78    154.32 o
  -2  15   9      371.33      318.09     36.21 o
  -1  15   9       24.04       44.93     21.64 o
   0  15   9     2742.74     2629.66    136.98 o
   1  15   9      899.35      930.79     61.97 o
   2  15   9       46.50       43.65     16.85 o
   3  15   9     2702.70     2688.37     99.71 o
   4  15   9      923.11      861.10     59.55 o
   5  15   9      521.34      481.74     50.48 o
   6  15   9      970.12     1083.81     92.35 o
  -8  16   9     2417.89     2377.04    128.40 o
  -7  16   9     2139.53     2184.85     93.55 o
  -6  16   9       74.07       36.47     24.07 o
  -5  16   9     1388.88     1360.79     70.76 o
  -4  16   9      362.55      299.38     39.31 o
  -3  16   9     3242.25     3258.88    112.42 o
  -2  16   9     1611.09     1575.12     61.63 o
  -1  16   9      991.34      935.52     91.15 o
   0  16   9      570.50      707.47     57.73 o
   1  16   9     3032.56     3161.80    167.53 o
   2  16   9        4.53       13.39     14.66 o
   3  16   9     2669.52     2650.94    100.50 o
   4  16   9      497.71      483.49     49.69 o
   5  16   9     3228.31     3447.81    166.85 o
  -8  17   9     2077.71     2339.96    130.80 o
  -7  17   9      110.70       97.16     42.57 o
  -6  17   9      114.98      110.25     29.46 o
  -5  17   9      652.99      586.66     51.41 o
  -4  17   9      937.65      940.26    106.42 o
  -3  17   9      378.33      372.83     45.66 o
  -2  17   9       74.94       81.43     21.97 o
  -1  17   9       49.44       16.48     48.06 o
   0  17   9     1538.55     1623.10    119.30 o
   1  17   9      263.37      239.84     40.47 o
   2  17   9     1451.35     1702.45    124.96 o
   3  17   9       65.47       69.47     22.51 o
   4  17   9       86.84       80.68     34.67 o
   5  17   9     1668.12     1819.51    119.13 o
  -7  18   9     1691.15     1689.75    111.23 o
  -6  18   9      901.87     1106.81     90.98 o
  -5  18   9      184.60      168.26     37.52 o
  -4  18   9       25.37       35.75     26.55 o
  -3  18   9        6.60       -6.19     22.59 o
  -2  18   9      814.91      753.21     47.62 o
  -1  18   9      121.50      125.65     36.22 o
   0  18   9      141.72      138.85     62.82 o
   1  18   9      516.16      448.26     52.49 o
   2  18   9     4472.09     4771.25    228.64 o
   3  18   9     1137.07     1120.55     85.14 o
   4  18   9      306.01      347.08     58.02 o
  -6  19   9       45.69       46.00     38.11 o
  -5  19   9      864.84      933.79     84.80 o
  -4  19   9      259.97      231.92     44.11 o
  -3  19   9     1477.06     1533.83     84.54 o
  -2  19   9       61.68       79.87     32.66 o
  -1  19   9      106.52       52.32     28.19 o
   0  19   9      570.11      570.97     58.32 o
   1  19   9       25.22       -0.69     33.30 o
  -5  20   9     1904.96     2080.43    130.46 o
  -4  20   9      347.13      314.47     61.11 o
  -3  20   9      700.09      677.68     81.36 o
  -2  20   9     2716.63     2601.43    112.75 o
  -1  20   9       10.29       30.44     27.94 o
   0  20   9      233.39      208.47     44.23 o
  -2  21   9       38.99       12.36     40.51 o
 -12   0  10      194.72      228.64     56.30 o
 -10   0  10     2414.81     2320.05    133.89 o
  -8   0  10      469.87      501.57     56.30 o
  -6   0  10      998.21      956.55     76.56 o
  -4   0  10    11780.00    11883.12    223.33 o
  -2   0  10     2373.11     2346.49    107.45 o
   0   0  10      434.67      491.55     30.68 o
   2   0  10    26974.53    28031.97    473.68 o
   4   0  10       11.02       21.31     15.62 o
   6   0  10    27999.09    30341.61    775.53 o
   8   0  10     8532.98     8701.40    336.44 o
 -12   1  10       29.26       14.18     24.53 o
 -11   1  10     5665.17     5436.33    163.34 o
 -10   1  10       32.71       27.38     20.61 o
  -9   1  10     5779.35     5587.55    150.96 o
  -8   1  10     5020.77     5160.52    135.46 o
  -7   1  10      451.68      535.41     41.71 o
  -6   1  10     1477.69     1585.92     86.14 o
  -5   1  10     1009.55      965.56     30.39 o
  -4   1  10    12951.35    13182.24    172.03 o
  -3   1  10     9323.45     9079.86    127.43 o
  -1   1  10     1088.28     1153.74     36.32 o
   0   1  10      808.61      829.76     32.93 o
   1   1  10    69021.65    61380.80   4211.61 o
   2   1  10       56.27       45.38     12.27 o
   3   1  10    13949.28    13701.12    189.04 o
   4   1  10      787.70      734.29     34.16 o
   5   1  10      279.95      291.14     25.18 o
   6   1  10        2.21       11.87     17.46 o
   7   1  10     2471.57     2570.62    156.20 o
   8   1  10      735.51      712.64     68.07 o
   9   1  10      512.51      408.83     56.79 o
 -12   2  10      385.83      387.67     49.85 o
 -11   2  10      848.50      859.26     63.11 o
 -10   2  10      416.60      436.72     44.18 o
  -9   2  10    13264.34    13067.83    272.85 o
  -8   2  10     1471.05     1620.32     68.21 o
  -7   2  10      114.58      126.21     17.11 o
  -6   2  10      467.66      506.66     33.15 o
  -5   2  10     1231.39     1250.52     40.13 o
  -4   2  10      742.84      773.05     26.86 o
  -3   2  10    15257.31    14885.27    190.65 o
  -2   2  10       52.99       71.97     15.79 o
  -1   2  10    12947.38    12769.47    189.83 o
   0   2  10       21.61       29.50     14.97 o
   1   2  10     6687.10     6571.50    121.22 o
   2   2  10    13986.77    14644.43    194.92 o
   3   2  10     2218.28     2134.07     56.19 o
   4   2  10      102.76      104.65     17.45 o
   5   2  10       54.84       54.18     14.38 o
   6   2  10    17761.04    18981.22    305.24 o
   7   2  10        0.66        4.27     14.90 o
   8   2  10     5171.23     5440.26    179.13 o
   9   2  10      961.99      917.08     77.60 o
 -12   3  10      237.66      232.82     40.85 o
 -11   3  10       25.38       29.96     19.67 o
 -10   3  10     1609.31     1633.24     78.00 o
  -9   3  10     7196.58     7215.55    178.38 o
  -8   3  10    15839.25    15885.89    306.11 o
  -7   3  10     1459.25     1355.29    146.72 o
  -6   3  10     8893.76     8839.75    141.12 o
  -5   3  10     1533.83     1446.46     38.19 o
  -4   3  10    45307.15    45429.54    452.71 o
  -3   3  10      171.02      177.17     14.57 o
  -2   3  10     5261.65     5712.90     93.23 o
  -1   3  10    13295.66    13296.62    196.20 o
   0   3  10      275.11      287.22     20.99 o
   1   3  10    16419.07    15986.69    357.41 o
   2   3  10     3333.68     3526.69     83.10 o
   3   3  10     5092.67     5144.64     94.81 o
   4   3  10     7484.55     7699.79    128.40 o
   5   3  10        8.86       24.93     12.87 o
   6   3  10      361.36      348.28     34.99 o
   7   3  10      704.19      757.27     74.50 o
   8   3  10     4477.06     4736.39    276.02 o
   9   3  10      713.35      665.42     67.83 o
 -12   4  10      340.29      325.48     45.61 o
 -11   4  10     1863.98     1994.76     91.97 o
 -10   4  10     1972.73     2004.23     86.54 o
  -9   4  10    15633.30    15597.45    311.89 o
  -8   4  10     3105.54     2968.96     95.52 o
  -7   4  10     1814.20     1889.27     56.75 o
  -6   4  10    12671.68    13237.43    205.67 o
  -5   4  10     6600.13     6628.00    101.88 o
  -4   4  10      784.26      885.01     24.00 o
  -3   4  10    19720.80    19508.15    210.45 o
  -2   4  10    10234.19    10071.33    155.89 o
  -1   4  10     7615.16     7772.56    241.33 o
   0   4  10     3302.91     3328.32     73.46 o
   1   4  10    15407.71    15115.08    228.64 o
   2   4  10     1421.31     1436.67     50.00 o
   3   4  10       43.76       51.77     16.34 o
   4   4  10      142.92      172.14     27.55 o
   5   4  10       49.77       38.48     15.04 o
   6   4  10        5.40       19.66     16.17 o
   7   4  10       81.23       54.13     22.63 o
   8   4  10     3252.68     3426.09    189.68 o
   9   4  10      287.74      195.89     41.54 o
 -12   5  10        9.48       13.59     18.61 o
 -11   5  10     3572.70     3567.54    126.44 o
 -10   5  10     2283.32     2375.79     94.95 o
  -9   5  10     1165.14     1140.06     60.93 o
  -8   5  10     8807.10     9197.79    164.86 o
  -7   5  10     3459.40     3401.66     81.02 o
  -6   5  10     8983.45     9085.21    153.62 o
  -5   5  10     5895.25     5866.83     80.10 o
  -4   5  10    41056.36    40744.66    429.37 o
  -3   5  10     1227.46     1284.87     30.10 o
  -2   5  10    11259.90    11603.93    185.96 o
  -1   5  10    25665.57    24974.63    472.22 o
   0   5  10     1217.36     1213.78     46.16 o
   1   5  10      169.27      239.90     52.58 o
   2   5  10      262.92      317.40     25.67 o
   3   5  10      897.82      874.87     41.86 o
   4   5  10      128.03      133.70     22.08 o
   5   5  10      295.97      254.96     28.47 o
   6   5  10     3041.67     3113.61     93.50 o
   7   5  10      263.41      225.35     31.71 o
   8   5  10     1219.99     1174.17     80.18 o
   9   5  10     1234.80     1286.55     85.35 o
 -12   6  10       25.52       23.30     21.96 o
 -11   6  10     5296.23     5351.73    160.71 o
 -10   6  10     5287.26     5233.94    151.09 o
  -9   6  10     5199.04     5291.98    227.95 o
  -8   6  10      403.47      424.39     30.29 o
  -7   6  10     3049.17     3146.86     77.94 o
  -6   6  10    28495.66    28961.17    402.43 o
  -5   6  10     4667.46     4489.76     66.80 o
  -4   6  10      845.20      856.73     34.34 o
  -3   6  10     5689.29     5691.88     79.21 o
  -2   6  10    11130.65    11590.04    186.93 o
  -1   6  10      205.80      194.64     25.70 o
   0   6  10      276.96      335.61     23.07 o
   1   6  10     1250.62     1266.75     44.74 o
   2   6  10      298.85      290.43     28.81 o
   3   6  10     8112.22     7930.45    175.00 o
   4   6  10       25.48       48.05     15.67 o
   5   6  10        4.07       -5.84     15.13 o
   6   6  10     3925.45     4012.20    108.75 o
   7   6  10     1419.46     1510.20    117.01 o
   8   6  10        8.44       -1.05     20.87 o
 -12   7  10       20.35       -1.46     18.73 o
 -11   7  10     5181.18     5387.14    286.83 o
 -10   7  10     2056.72     2235.64     91.99 o
  -9   7  10      228.27      253.49     47.72 o
  -8   7  10      434.18      422.01     30.67 o
  -7   7  10      269.43      266.53     23.67 o
  -6   7  10     2673.20     2661.90     54.99 o
  -5   7  10     1195.58     1161.73     29.57 o
  -4   7  10     8075.71     8434.57    117.99 o
  -3   7  10      362.14      314.41     16.17 o
  -2   7  10    13913.55    14036.36    219.34 o
  -1   7  10     8234.17     8200.83    182.83 o
   0   7  10      403.18      383.51     24.52 o
   1   7  10     7353.37     7058.77    129.38 o
   2   7  10     2755.30     2786.93     73.53 o
   3   7  10     4623.74     4789.91    106.60 o
   4   7  10    11003.32    11059.37    315.94 o
   5   7  10      447.10      435.38     42.80 o
   6   7  10     7750.47     8048.03    168.33 o
   7   7  10      441.57      461.91     42.39 o
   8   7  10      350.92      289.96     58.53 o
 -11   8  10     6355.83     6350.25    341.07 o
 -10   8  10     2537.77     2838.67    104.62 o
  -9   8  10      173.12      165.87     28.27 o
  -8   8  10      114.48      144.08     20.37 o
  -7   8  10     1216.21     1238.27     46.16 o
  -6   8  10     2418.60     2575.52     54.78 o
  -5   8  10      103.83      116.54     12.32 o
  -4   8  10      196.24      197.91     14.39 o
  -3   8  10      135.48      132.41     11.96 o
  -2   8  10     3640.13     3694.17     85.74 o
  -1   8  10    12293.07    12024.65    245.40 o
   0   8  10     6242.85     6329.82    116.82 o
   1   8  10     6262.79     6071.32    117.50 o
   2   8  10       46.67       40.39     15.32 o
   3   8  10    11535.31    11188.48    199.91 o
   4   8  10     1358.01     1427.23     68.86 o
   5   8  10      244.79      274.29     36.99 o
   6   8  10     3241.09     3182.43     96.41 o
   7   8  10     1650.63     1574.71     69.61 o
   8   8  10     1102.35     1039.77     78.79 o
 -11   9  10      149.22      109.86     40.85 o
 -10   9  10      393.66      427.07     61.45 o
  -9   9  10     2202.67     2215.81     71.10 o
  -8   9  10      161.36      178.34     22.77 o
  -7   9  10      570.30      584.27     26.83 o
  -6   9  10       32.42       39.62      9.55 o
  -5   9  10     1538.37     1535.74     39.62 o
  -4   9  10      245.65      249.26     16.60 o
  -3   9  10       94.93      118.01     13.52 o
  -2   9  10     3712.77     3797.24     73.46 o
  -1   9  10     4881.81     5048.83    146.42 o
   0   9  10     1544.57     1527.28     99.04 o
   1   9  10     3053.67     2995.95     75.46 o
   2   9  10     2023.65     1973.01    133.04 o
   3   9  10     4595.06     4387.00    102.68 o
   4   9  10    20149.74    19925.99    562.16 o
   5   9  10     3977.00     3839.24    124.35 o
   6   9  10     5356.87     5271.40    156.62 o
   7   9  10       81.06       63.94     21.76 o
   8   9  10     1681.40     1567.13     92.38 o
 -11  10  10     3991.33     3754.72    187.44 o
 -10  10  10       44.83       59.05     26.78 o
  -9  10  10       19.20        1.97     15.40 o
  -8  10  10     1226.74     1364.70     67.74 o
  -7  10  10      755.58      756.93     36.96 o
  -6  10  10     3817.18     3827.52     85.62 o
  -5  10  10     3048.02     3059.29     72.46 o
  -4  10  10       98.64      115.30     16.43 o
  -3  10  10     1195.46     1197.82     36.94 o
  -2  10  10       57.50       81.56     15.67 o
  -1  10  10    18001.10    17638.23    337.98 o
   0  10  10     8624.03     8795.96    201.13 o
   1  10  10     5464.18     4892.69    209.11 o
   2  10  10        5.82       21.10     13.72 o
   3  10  10     1308.26     1329.59     53.94 o
   4  10  10     3783.56     3826.20    144.70 o
   5  10  10      308.44      239.08     36.80 o
   6  10  10       37.69       28.36     30.21 o
   7  10  10      645.92      651.51     74.51 o
   8  10  10     1192.85     1238.42     84.02 o
 -10  11  10      480.66      329.57     57.33 o
  -9  11  10     1274.47     1316.59     71.03 o
  -8  11  10      444.09      436.55     41.82 o
  -7  11  10     1784.10     1908.35     60.60 o
  -6  11  10      230.19      251.10     23.63 o
  -5  11  10     3478.57     3421.61     79.68 o
  -4  11  10      660.98      481.35    133.89 o
  -3  11  10     2115.78     2181.51     56.24 o
  -2  11  10      411.79      384.07     28.47 o
  -1  11  10    11658.30    11636.39    248.41 o
   0  11  10     1829.44     1813.84     77.03 o
   1  11  10       11.68       14.11     12.12 o
   2  11  10      141.85      140.63     21.70 o
   3  11  10     1758.80     1667.29     91.23 o
   4  11  10     7691.51     7551.00    323.74 o
   5  11  10     3464.21     3285.27    116.02 o
   6  11  10     1954.15     2062.56     93.95 o
   7  11  10      107.97       77.40     29.56 o
 -10  12  10       59.14       44.97     29.18 o
  -9  12  10      541.86      579.77     49.90 o
  -8  12  10     5240.24     5504.89    119.71 o
  -7  12  10     9564.84     9726.71    172.84 o
  -6  12  10    13356.27    14078.86    368.88 o
  -5  12  10     3526.53     3638.70    108.47 o
  -4  12  10       90.53       93.07     22.46 o
  -3  12  10     3025.99     3084.00     88.63 o
  -2  12  10      398.52      416.56     30.87 o
  -1  12  10     4415.56     4220.73    128.39 o
   0  12  10     1597.27     1546.54     72.65 o
   1  12  10     1540.47     1448.54     71.62 o
   2  12  10      215.54      212.86     25.06 o
   3  12  10        1.07       13.36     24.20 o
   4  12  10     1073.87     1177.59     65.84 o
   5  12  10      450.21      343.22     68.32 o
   6  12  10      486.22      516.03     53.30 o
   7  12  10       32.27       24.37     28.84 o
  -9  13  10        0.94        5.15     24.72 o
  -8  13  10     3065.14     3185.92    145.56 o
  -7  13  10      819.95      880.98     56.25 o
  -6  13  10        0.42      -11.73     18.55 o
  -5  13  10       11.89       21.98     19.05 o
  -4  13  10      743.22      654.02     45.11 o
  -3  13  10     1232.25     1330.11     52.62 o
  -2  13  10     8450.48     8257.40    155.82 o
  -1  13  10    12224.43    11693.69    256.07 o
   0  13  10     1708.61     1811.80     81.18 o
   1  13  10       10.46       17.96     17.31 o
   2  13  10      570.30      593.39     37.27 o
   3  13  10        5.13        5.03     17.88 o
   4  13  10       84.12      102.94     26.23 o
   5  13  10      193.48      185.71     35.96 o
   6  13  10      547.78      569.89     55.33 o
  -9  14  10      698.65      655.71     89.60 o
  -8  14  10     4309.35     4451.62    149.68 o
  -7  14  10     5877.84     5886.90    159.85 o
  -6  14  10     9199.88     9555.12    217.83 o
  -5  14  10     4036.82     3964.87    121.11 o
  -4  14  10     1497.28     1541.99     72.08 o
  -3  14  10     3127.56     2975.55     93.65 o
  -2  14  10     1569.05     1545.57     58.74 o
  -1  14  10       91.26      101.13     27.88 o
   0  14  10     1379.61     1451.84     75.54 o
   1  14  10      447.50      425.31     45.02 o
   2  14  10      232.03      267.49     28.58 o
   3  14  10      586.41      539.70     75.01 o
   4  14  10      107.05       67.42     25.66 o
   5  14  10       17.27       74.64     29.03 o
   6  14  10        0.32       25.06     29.18 o
  -8  15  10     2667.35     2636.90    140.41 o
  -7  15  10       83.35       72.08     26.80 o
  -6  15  10      115.49      142.71     59.74 o
  -5  15  10     1331.06     1337.39     69.04 o
  -4  15  10     1626.87     1726.22     78.95 o
  -3  15  10     1448.24     1411.36     57.29 o
  -2  15  10     2975.98     2861.03     83.37 o
  -1  15  10     1393.82     1396.75     75.20 o
   0  15  10     3667.80     3853.99    130.35 o
   1  15  10     4666.82     4529.23    145.24 o
   2  15  10        8.27       -5.49     25.40 o
   3  15  10      687.71      587.90     48.63 o
   4  15  10     1242.49     1296.94     73.11 o
   5  15  10     1713.20     1687.34    111.57 o
  -8  16  10     2264.46     2250.71    123.93 o
  -7  16  10     1138.97     1149.72    113.46 o
  -6  16  10     1495.77     1552.95     78.10 o
  -5  16  10      421.28      357.77     42.13 o
  -4  16  10     3029.81     3085.00    111.08 o
  -3  16  10       23.26        9.51     22.91 o
  -2  16  10      779.82      739.51     44.03 o
  -1  16  10      406.42      404.39     58.88 o
   0  16  10     4765.29     4885.17    153.74 o
   1  16  10     1392.49     1374.18    102.65 o
   2  16  10     1787.94     1618.68    121.19 o
   3  16  10       37.92        7.21     32.27 o
   4  16  10     2656.61     2652.36    106.84 o
   5  16  10      198.33      181.26     48.06 o
  -7  17  10      418.95      368.37     59.39 o
  -6  17  10      200.96      187.95     42.23 o
  -5  17  10      784.08      726.07     57.13 o
  -4  17  10      124.95      127.33     33.46 o
  -3  17  10       35.22       41.54     34.67 o
  -2  17  10      106.50      110.91     24.30 o
  -1  17  10       12.66       21.67     23.13 o
   0  17  10     1126.39     1228.59     76.97 o
   1  17  10     3284.35     3318.39    128.20 o
   2  17  10     4244.76     4392.58    213.88 o
   3  17  10      425.46      398.23     70.72 o
   4  17  10     1707.33     1997.00    121.19 o
  -7  18  10      468.52      436.34     66.60 o
  -6  18  10       93.01       76.56     40.51 o
  -5  18  10        0.20       10.85     26.85 o
  -4  18  10      517.44      504.60     53.63 o
  -3  18  10     2853.33     3025.30    190.02 o
  -2  18  10      552.10      531.13     42.83 o
  -1  18  10      656.65      653.73    133.72 o
   0  18  10     1793.65     1776.63     93.94 o
   1  18  10      532.11      547.57     77.59 o
   2  18  10     3560.58     3493.81    192.94 o
  -5  19  10      284.75      326.48     61.11 o
  -4  19  10       67.22       39.14     41.20 o
  -3  19  10     1859.65     1988.08     97.82 o
  -2  19  10     1979.13     1818.83    146.59 o
  -1  19  10      253.41      313.44     60.59 o
   0  19  10      554.61      545.68    116.72 o
  -4  20  10      149.25      184.70     55.96 o
  -3  20  10     4211.01     4135.45    190.19 o
  -1  20  10      314.12      271.99     48.05 o
   0  20  10      173.35      131.14     63.51 o
 -11   0  11      341.54      422.95     66.26 o
  -9   0  11      870.05      780.67     72.44 o
  -7   0  11       16.51       27.35     30.38 o
  -5   0  11       22.95       22.76     10.79 o
  -3   0  11    25937.14    24974.99    428.06 o
  -1   0  11     2153.81     1962.30     61.09 o
   1   0  11    43937.02    42775.42   1001.08 o
   3   0  11    26273.40    27143.01    474.48 o
   5   0  11      321.14      384.06     41.73 o
   7   0  11       13.57       16.82     26.09 o
 -12   1  11      600.16      710.95     61.08 o
 -11   1  11       61.76       32.27     24.24 o
 -10   1  11       69.83       68.51     27.98 o
  -9   1  11     4327.68     4157.37    123.80 o
  -8   1  11     1857.02     1792.64     71.98 o
  -7   1  11       45.34       59.69     19.65 o
  -6   1  11      325.45      323.30     20.08 o
  -5   1  11      668.47      653.09     25.66 o
  -4   1  11    44615.60    44961.90    513.90 o
  -3   1  11      296.44      317.56     19.68 o
  -2   1  11    21051.49    21155.30    266.64 o
  -1   1  11     2435.54     2192.95     73.05 o
   0   1  11        1.29       -1.69      7.26 o
   1   1  11     1015.99     1069.52     43.73 o
   2   1  11     8353.98     8736.21    133.89 o
   3   1  11     3151.48     3189.79     73.03 o
   4   1  11     3291.12     3506.23     79.69 o
   5   1  11        7.93        3.39     12.07 o
   6   1  11     1730.32     1892.71     88.70 o
   7   1  11        9.29       -5.74     16.02 o
   8   1  11     2079.18     2174.84    159.47 o
 -12   2  11       68.47       62.66     40.34 o
 -11   2  11      363.48      328.52     42.09 o
 -10   2  11      668.96      723.44    102.82 o
  -9   2  11       14.36       56.83     20.27 o
  -8   2  11    10680.89    10921.47    227.91 o
  -7   2  11      173.51      198.17     68.28 o
  -6   2  11     2012.47     2021.40     48.57 o
  -5   2  11       31.51       29.08      8.06 o
  -4   2  11    11224.94    11338.78    155.40 o
  -3   2  11    18863.52    18627.81    234.55 o
  -2   2  11     1528.01     1636.56     45.00 o
  -1   2  11      236.59      188.05     28.84 o
   0   2  11       10.91       54.14     13.41 o
   1   2  11    25592.25    24928.07    351.39 o
   2   2  11      148.99      149.94     18.43 o
   3   2  11    19940.47    19688.16    257.24 o
   4   2  11     3449.14     3533.78     79.91 o
   5   2  11        1.16        5.18     11.40 o
   6   2  11      510.68      495.76     40.40 o
   7   2  11      131.50      117.67     30.19 o
   8   2  11     6601.71     6799.17    208.24 o
 -12   3  11     1135.07     1171.45     72.58 o
 -11   3  11      115.95      128.43     29.94 o
 -10   3  11      142.43      144.34     38.11 o
  -9   3  11    21441.04    20600.55    387.52 o
  -8   3  11      672.96      800.71     59.91 o
  -7   3  11     4195.05     4201.90     92.20 o
  -6   3  11    11117.40    10917.80    153.03 o
  -5   3  11      187.63      191.28     17.94 o
  -4   3  11    14431.93    14661.18    191.57 o
  -3   3  11     9145.48     9268.41    133.83 o
  -2   3  11     4142.30     4236.18     92.82 o
  -1   3  11    10456.11    10346.93    216.65 o
   0   3  11       21.39       19.03     10.16 o
   1   3  11      898.68      821.03     38.67 o
   2   3  11     2487.53     2462.90     69.18 o
   3   3  11     4719.79     4736.73     93.07 o
   4   3  11     1725.84     1876.34     56.67 o
   5   3  11      455.17      417.46     31.23 o
   6   3  11      525.15      621.74     69.34 o
   7   3  11        2.82       15.78     19.90 o
   8   3  11     2055.97     2075.41    107.10 o
 -12   4  11      849.64      794.25     62.61 o
 -11   4  11     6596.73     6728.24    183.51 o
 -10   4  11     1667.02     1679.59     77.91 o
  -9   4  11      114.11      167.40     38.45 o
  -8   4  11    15283.00    13848.02   1327.42 o
  -7   4  11     6186.96     5822.77    115.25 o
  -6   4  11       41.90       51.67     11.61 o
  -5   4  11     1479.68     1338.25     43.09 o
  -4   4  11    20404.47    20439.27    254.14 o
  -3   4  11     2339.15     2212.87     59.02 o
  -2   4  11     4451.61     4591.18     98.23 o
  -1   4  11     3150.39     3077.83    156.03 o
   0   4  11        2.52       11.48      9.35 o
   1   4  11     2405.42     2370.13     65.28 o
   2   4  11        0.39       15.35     24.82 o
   3   4  11     3837.65     3744.62     92.99 o
   4   4  11     1555.99     1640.02     52.56 o
   5   4  11      625.78      592.74     40.88 o
   6   4  11     2677.53     2806.18     90.48 o
   7   4  11     1199.37     1130.40     74.14 o
   8   4  11    11261.05    11127.42    282.37 o
 -12   5  11      981.34     1025.39     68.08 o
 -11   5  11     1144.18     1170.72     70.25 o
 -10   5  11     2315.67     2391.53     94.06 o
  -9   5  11    12891.38    13125.06    271.12 o
  -8   5  11       19.64       31.79     14.29 o
  -7   5  11    11041.00    10785.11    181.03 o
  -6   5  11    26728.07    26849.19    377.06 o
  -5   5  11      827.10      821.61     29.54 o
  -4   5  11     3347.18     3348.31     65.19 o
  -3   5  11     3732.78     3711.32     71.00 o
  -2   5  11     1414.79     1543.71     51.95 o
  -1   5  11       40.75       37.46     16.81 o
   0   5  11        7.20       31.16     24.20 o
   1   5  11      288.64      312.07     25.07 o
   2   5  11     1101.81      934.49     96.29 o
   3   5  11     1383.42     1373.95     53.91 o
   4   5  11      427.22      465.76     32.46 o
   5   5  11       94.72       68.17     23.27 o
   6   5  11     7000.89     7112.96    157.18 o
   7   5  11      945.74      916.08     69.56 o
   8   5  11      347.87      397.42     54.42 o
 -12   6  11     1064.02     1003.20     67.82 o
 -11   6  11    10254.20     9676.00    702.92 o
 -10   6  11     2004.53     2065.72     86.90 o
  -9   6  11      488.19      554.74     43.68 o
  -8   6  11     6629.12     6808.59    165.76 o
  -7   6  11     3731.71     3785.76     88.11 o
  -6   6  11      280.95      362.23     25.19 o
  -5   6  11      124.11      126.38     13.92 o
  -4   6  11     1854.28     1901.92     39.29 o
  -3   6  11      265.94      275.71     19.03 o
  -2   6  11    13306.66    13577.85    218.24 o
  -1   6  11     9345.22     9533.35    207.30 o
   0   6  11      990.79     1007.82     90.12 o
   1   6  11     3037.98     3133.06     77.59 o
   2   6  11     2694.63     2651.45     94.43 o
   3   6  11      844.73      828.04     43.02 o
   4   6  11      426.77      435.79     34.18 o
   5   6  11      344.84      333.73     33.90 o
   6   6  11     8728.92     8845.80    181.63 o
   7   6  11     2430.90     2368.51     87.06 o
   8   6  11     3577.05     3896.14    150.13 o
 -11   7  11     1096.57     1136.35     68.59 o
 -10   7  11     1578.58     1596.77     75.73 o
  -9   7  11     2478.38     2434.42     96.13 o
  -8   7  11      197.77      211.54     23.65 o
  -7   7  11     7483.57     7404.29    138.81 o
  -6   7  11    10823.22    10924.63    180.18 o
  -5   7  11      550.31      585.74     21.52 o
  -4   7  11        2.25       14.81      6.71 o
  -3   7  11     1597.55     1628.96     37.93 o
  -2   7  11     8054.14     8161.24    185.92 o
  -1   7  11    11965.48    12019.52    454.88 o
   0   7  11      722.87      760.25     47.45 o
   1   7  11    12983.11    12712.54    214.92 o
   2   7  11     5934.72     6063.49    157.30 o
   3   7  11     1241.53     1163.66     49.79 o
   4   7  11      898.10      949.79     47.04 o
   5   7  11       26.37       20.44     17.31 o
   6   7  11     5912.73     6045.53    143.08 o
   7   7  11     1741.57     1609.94     71.49 o
   8   7  11      131.35      133.46     36.75 o
 -11   8  11     1945.37     2025.40    139.04 o
 -10   8  11      563.44      496.60     45.25 o
  -9   8  11     1151.00     1174.26     60.20 o
  -8   8  11      119.92      130.21     19.89 o
  -7   8  11     1027.11     1022.66     42.41 o
  -6   8  11     5787.78     6029.55    116.62 o
  -5   8  11     2001.65     2091.86     47.47 o
  -4   8  11     6183.92     6157.54     87.54 o
  -3   8  11     4328.59     4288.90     77.92 o
  -2   8  11    12236.54    12257.92    253.08 o
  -1   8  11      292.57      402.63     51.84 o
   0   8  11      150.95      161.69     28.12 o
   1   8  11     1025.96      984.14     52.38 o
   2   8  11     4952.32     5035.34    154.49 o
   3   8  11     4939.83     4938.15    112.03 o
   4   8  11     6098.59     6035.78    159.82 o
   5   8  11     1245.65     1117.40     65.54 o
   6   8  11     7113.49     7014.85    157.57 o
   7   8  11       70.74       39.06     20.91 o
   8   8  11       27.52       14.80     21.11 o
 -11   9  11      361.14      320.99     58.71 o
 -10   9  11       82.48       82.05     32.27 o
  -9   9  11        0.81       24.55     14.37 o
  -8   9  11       38.46       51.34     14.82 o
  -7   9  11     1519.89     1442.90     51.01 o
  -6   9  11      694.45      693.55     33.23 o
  -5   9  11      747.48      772.40     27.91 o
  -4   9  11      178.63      226.47     20.72 o
  -3   9  11     1644.84     1632.98     44.19 o
  -2   9  11     3441.81     3454.30    109.21 o
  -1   9  11    24969.18    25147.28    567.14 o
   0   9  11    12298.09    12206.86    256.95 o
   1   9  11    12327.63    11870.04    307.60 o
   2   9  11      150.47      167.51     23.10 o
   3   9  11     2169.70     1959.43     66.57 o
   4   9  11      803.78      767.53     54.13 o
   5   9  11      914.01      765.45     57.46 o
   6   9  11      188.74      216.11     37.85 o
   7   9  11      707.85      651.44     49.68 o
 -11  10  11     1479.48     1392.79    107.80 o
 -10  10  11      701.03      705.15     75.18 o
  -9  10  11      153.31      143.62     28.28 o
  -8  10  11       12.81       10.10     15.08 o
  -7  10  11      249.56      200.98     36.73 o
  -6  10  11    12108.22    12099.11    195.35 o
  -5  10  11     7479.52     7477.93    133.93 o
  -4  10  11     6086.07     6090.38    158.63 o
  -3  10  11      487.46      498.74     25.83 o
  -2  10  11     1093.92     1162.13     61.69 o
  -1  10  11     2440.65     2560.48     94.65 o
   0  10  11      148.21      159.23     30.38 o
   1  10  11      352.87      350.46     38.97 o
   2  10  11      353.53      315.28     30.23 o
   3  10  11     1186.13     1177.44     51.37 o
   4  10  11     2606.13     2723.48    100.77 o
   5  10  11     3874.96     3784.34    128.04 o
   6  10  11     2771.08     2695.15    109.64 o
   7  10  11      143.25      118.63     27.90 o
 -10  11  11      800.93      900.83     81.71 o
  -9  11  11       29.38       24.76     17.34 o
  -8  11  11      111.10      134.28     26.69 o
  -7  11  11      997.06     1062.78     58.07 o
  -6  11  11     9963.00    10482.79    177.27 o
  -5  11  11     2493.30     2510.38     67.12 o
  -4  11  11      324.88      274.96     34.24 o
  -3  11  11       15.39       30.89     11.11 o
  -2  11  11      210.56      230.17     32.74 o
  -1  11  11    10938.64    10834.62    503.97 o
   0  11  11     7423.53     7565.99    188.11 o
   1  11  11     7693.22     7559.14    316.18 o
   2  11  11       20.92        7.03     18.54 o
   3  11  11     1811.46     1793.48     64.99 o
   4  11  11      128.51      137.06     29.33 o
   5  11  11     2003.50     1962.94     89.48 o
   6  11  11     1763.44     1680.99     86.86 o
   7  11  11        7.40        6.60     20.03 o
 -10  12  11     4151.21     4205.48    187.79 o
  -9  12  11      357.61      275.89     38.52 o
  -8  12  11      826.44      820.64     54.63 o
  -7  12  11     1298.59     1222.88     49.30 o
  -6  12  11     2331.58     2546.60     91.37 o
  -5  12  11     1803.48     1729.47     71.83 o
  -4  12  11     1832.80     1879.30     74.58 o
  -3  12  11        5.47       16.28     15.89 o
  -2  12  11       78.79       72.78     23.82 o
  -1  12  11     3871.94     3680.96    120.43 o
   0  12  11       14.84       16.75     19.91 o
   1  12  11      464.02      477.77     63.34 o
   2  12  11      102.21       56.42     23.04 o
   3  12  11      616.20      547.37     45.82 o
   4  12  11       35.26       32.97     21.24 o
   5  12  11     2073.49     2201.18     96.88 o
   6  12  11      353.48      329.11     46.34 o
  -9  13  11     1048.49     1130.16    107.45 o
  -8  13  11      549.03      572.29     81.71 o
  -7  13  11     3756.47     4005.55    123.54 o
  -6  13  11    10647.54    10777.60    247.35 o
  -5  13  11     6466.74     6312.92    159.59 o
  -4  13  11     2050.22     2131.63     82.89 o
  -3  13  11     1372.29     1377.70     54.06 o
  -2  13  11       51.74       12.02     16.21 o
  -1  13  11      839.92      830.79     57.57 o
   0  13  11      186.84      179.18     33.55 o
   1  13  11      543.70      508.31     48.54 o
   2  13  11       98.41       61.56     25.76 o
   3  13  11      113.38       90.73     23.93 o
   4  13  11      709.21      756.75     60.59 o
   5  13  11     3024.58     3062.14    186.24 o
   6  13  11     3158.50     3039.28    162.38 o
  -9  14  11     1845.54     2173.81    153.80 o
  -8  14  11      911.96      944.09    103.33 o
  -7  14  11      103.95      112.92     28.36 o
  -6  14  11      213.63      263.25     36.57 o
  -5  14  11     1003.76     1007.32     58.73 o
  -4  14  11     1057.36     1003.58     60.33 o
  -3  14  11       45.15       35.63     15.03 o
  -2  14  11     1568.33     1427.38     74.67 o
  -1  14  11      210.35      152.06     31.38 o
   0  14  11       56.11       40.98     21.99 o
   1  14  11      211.52      244.80     56.82 o
   2  14  11        6.71       21.35     21.41 o
   3  14  11       21.16        7.90     27.12 o
   4  14  11     1639.27     1621.18     80.74 o
   5  14  11        4.82       30.55     32.61 o
  -8  15  11      902.63      974.64    110.89 o
  -7  15  11     1739.97     1572.07     78.61 o
  -6  15  11     3037.56     3169.04    160.84 o
  -5  15  11     3733.59     3608.56    129.60 o
  -4  15  11     6407.46     6523.81    172.53 o
  -3  15  11        9.88       15.90     16.57 o
  -2  15  11       81.40       84.33     26.25 o
  -1  15  11      172.19      179.77     46.69 o
   0  15  11     4354.59     4361.03    278.42 o
   1  15  11      726.85      757.32     61.10 o
   2  15  11      635.01      626.87     78.62 o
   3  15  11       13.91       -0.34     21.63 o
   4  15  11     4054.10     3891.70    204.95 o
   5  15  11      698.80      837.32     83.77 o
  -7  16  11        0.08      -20.94     28.84 o
  -6  16  11       12.65       18.69     22.72 o
  -5  16  11     3684.00     3702.18    125.04 o
  -4  16  11     1807.11     1866.70    137.67 o
  -3  16  11      629.58      594.62     52.79 o
  -2  16  11        0.06      -15.07     18.39 o
  -1  16  11      850.71      915.68     64.83 o
   0  16  11      291.52      224.74     40.83 o
   1  16  11     1261.31     1189.72    119.98 o
   2  16  11     1467.01     1332.71    110.20 o
   3  16  11       10.18       11.67     28.15 o
  -7  17  11      136.70      121.53     43.26 o
  -6  17  11       36.80       27.12     31.93 o
  -5  17  11      604.51      549.98     56.99 o
  -4  17  11     4245.00     4312.62    214.05 o
  -3  17  11     2534.15     2661.58    107.27 o
  -2  17  11      126.12       99.81     35.70 o
  -1  17  11     2172.78     2154.61    101.90 o
   0  17  11     6352.50     6084.47    183.01 o
   1  17  11     1102.26     1130.21     76.01 o
   2  17  11      676.10      819.81     94.07 o
  -6  18  11      326.44      359.44     60.76 o
  -5  18  11     1319.59     1436.73    101.96 o
  -4  18  11      120.45      173.85     39.58 o
  -3  18  11     1522.67     1348.30    168.56 o
  -2  18  11     1971.00     2029.98    101.27 o
  -1  18  11     3040.53     2990.22    124.01 o
   0  18  11      365.84      338.44     48.33 o
   1  18  11     1212.46     1002.79    102.99 o
  -5  19  11       34.49       15.79     38.79 o
  -4  19  11      450.14      409.91     66.26 o
  -3  19  11     5540.66     5599.99    225.21 o
  -2  19  11      138.68       37.08     52.18 o
  -1  19  11     1290.82     1166.62     79.38 o
   0  19  11     1455.79     1370.80     86.23 o
 -12   0  12       15.63       -7.55     32.61 o
 -10   0  12      386.65      383.81     58.71 o
  -8   0  12    12742.77    11945.63    343.65 o
  -6   0  12     8710.46     8656.20    182.84 o
  -4   0  12    20036.48    20233.91    360.61 o
  -2   0  12    45734.09    46345.10   1081.07 o
   0   0  12       21.06       27.29     14.22 o
   2   0  12      268.88      284.39     43.43 o
   4   0  12     1170.44     1188.14     64.99 o
   6   0  12      344.81      376.95     67.29 o
   8   0  12     1505.77     1453.55    128.74 o
 -12   1  12      141.76       61.05     52.35 o
 -11   1  12      384.45      355.43     42.87 o
 -10   1  12      140.81      137.43     28.98 o
  -9   1  12     7974.17     7759.24    184.48 o
  -8   1  12      962.23     1048.64     91.32 o
  -7   1  12    12469.39    12075.31    237.69 o
  -6   1  12      477.11      442.93     45.27 o
  -5   1  12        0.07       18.88      6.84 o
  -4   1  12      715.29      788.38     29.58 o
  -3   1  12    12997.79    12693.32    174.87 o
  -2   1  12      246.59      252.56     43.77 o
  -1   1  12    18434.88    17799.33    437.71 o
   0   1  12      696.77      698.95     28.35 o
   1   1  12     1469.79     1505.35     52.32 o
   2   1  12       30.75       25.78     11.52 o
   3   1  12    12206.33    11994.77    177.61 o
   4   1  12      777.43      866.56     39.69 o
   5   1  12        0.54        7.00     17.74 o
   6   1  12      168.15      257.94     41.25 o
   7   1  12      526.96      438.94     53.41 o
   8   1  12     1298.81     1405.29     95.44 o
 -12   2  12      291.28      311.11     45.20 o
 -11   2  12      177.11      186.20     35.05 o
 -10   2  12       29.18       56.38     20.02 o
  -9   2  12     5649.85     5590.88    147.47 o
  -8   2  12     6678.43     6619.87    158.02 o
  -7   2  12        5.68       27.43     11.45 o
  -6   2  12     4560.80     4624.43     95.55 o
  -5   2  12      288.37      291.10     18.88 o
  -4   2  12    15307.96    15576.45    204.70 o
  -3   2  12      565.75      550.30     26.18 o
  -2   2  12    27318.62    27134.65    476.52 o
  -1   2  12     4961.07     5097.89    135.45 o
   0   2  12      815.21      785.30     69.52 o
   1   2  12       26.18       48.17     11.94 o
   2   2  12        3.08       12.63     10.27 o
   3   2  12     8634.24     8710.37    141.63 o
   4   2  12     1773.00     1903.63     58.38 o
   5   2  12      449.44      463.52     33.14 o
   6   2  12     2351.02     2480.22     86.12 o
   7   2  12        5.39      -17.14     17.14 o
   8   2  12      940.39      876.88     76.15 o
 -12   3  12     1822.01     1773.33    159.29 o
 -11   3  12     2464.12     2475.07    115.18 o
 -10   3  12      343.65      301.28     36.29 o
  -9   3  12     4632.34     4375.74    125.61 o
  -8   3  12     9015.74     8925.85    341.59 o
  -7   3  12      987.17      940.30     39.77 o
  -6   3  12     1108.87     1082.63     35.65 o
  -5   3  12        3.51       15.85      7.25 o
  -4   3  12     4908.16     4793.48     84.72 o
  -3   3  12     4919.98     4657.27     84.74 o
  -2   3  12     2985.80     3163.47    100.17 o
  -1   3  12     8467.99     8290.11    409.56 o
   0   3  12      313.85      313.32     52.87 o
   1   3  12      578.57      525.26     32.32 o
   2   3  12       80.07       59.73     14.44 o
   3   3  12     4471.43     4381.30     91.05 o
   4   3  12     4739.65     4930.62    100.84 o
   5   3  12     2514.05     2436.50     69.50 o
   6   3  12      374.14      376.45     38.63 o
   7   3  12      938.06      938.98     72.09 o
   8   3  12     9998.46    10878.36    282.52 o
 -12   4  12     2049.02     2116.31    105.39 o
 -11   4  12      628.64      588.31     51.93 o
 -10   4  12      463.83      470.98     43.80 o
  -9   4  12     6142.00     6267.66    158.84 o
  -8   4  12     1234.42     1223.09     48.63 o
  -7   4  12     4634.66     4706.12    100.92 o
  -6   4  12     2489.05     2514.19     62.88 o
  -5   4  12     1065.24     1022.40     33.60 o
  -4   4  12      825.91      766.21     29.20 o
  -3   4  12      284.61      308.15     20.88 o
  -2   4  12     4784.24     4866.79    174.23 o
  -1   4  12     2341.40     2342.43     85.30 o
   0   4  12     1554.58     1531.63     67.68 o
   1   4  12      259.63      320.02     27.05 o
   2   4  12     1202.31     1269.75    124.10 o
   3   4  12    18347.81    17830.43    242.04 o
   4   4  12      883.42      882.90     40.94 o
   5   4  12      851.40      913.64     64.52 o
   6   4  12    10205.37    10251.92    203.07 o
   7   4  12       23.79       22.72     35.02 o
   8   4  12      484.15      573.17     63.71 o
 -11   5  12     8539.78     8347.90    209.97 o
 -10   5  12     1424.35     1445.13     71.11 o
  -9   5  12     2925.67     2972.76     99.89 o
  -8   5  12     4012.80     4128.03     96.78 o
  -7   5  12     2249.67     2146.59     62.83 o
  -6   5  12      605.68      686.90     33.22 o
  -5   5  12       73.78       72.12     17.75 o
  -4   5  12       24.11       32.18      8.97 o
  -3   5  12      182.75      189.90     17.90 o
  -2   5  12       17.98       10.88     12.32 o
  -1   5  12        5.16       26.73     16.32 o
   0   5  12       94.79      102.47     23.65 o
   1   5  12    12805.29    12683.12    265.09 o
   2   5  12     2348.35     2545.05     95.03 o
   3   5  12      154.71      119.77     23.48 o
   4   5  12     3842.06     3869.78     87.58 o
   5   5  12     3302.15     3292.66     97.11 o
   6   5  12     1517.45     1563.25     72.54 o
   7   5  12     1168.33     1113.27     77.14 o
   8   5  12     7943.92     8193.66    234.33 o
 -11   6  12      876.94      801.78     75.53 o
 -10   6  12       96.27      101.33     25.89 o
  -9   6  12      504.59      492.56     46.35 o
  -8   6  12      170.04      202.11     23.14 o
  -7   6  12     8542.55     8435.92    152.56 o
  -6   6  12     6431.83     6600.49    124.84 o
  -5   6  12     1728.93     1638.03     50.46 o
  -4   6  12        2.87       25.43     10.70 o
  -3   6  12     3458.72     3366.57     71.21 o
  -2   6  12     3652.82     3397.19    107.08 o
  -1   6  12      846.08      866.79     51.95 o
   0   6  12       15.76       29.76     16.32 o
   1   6  12    13189.15    12718.86    266.15 o
   2   6  12     2150.04     2173.21     87.99 o
   3   6  12     5062.76     4862.82    112.33 o
   4   6  12        3.77       36.56     16.36 o
   5   6  12     1315.97     1321.07     59.91 o
   6   6  12    11610.63    11411.02    219.17 o
   7   6  12      179.02      156.44     35.19 o
 -11   7  12     4953.45     4915.66    149.05 o
 -10   7  12      955.41     1033.64     61.79 o
  -9   7  12      915.80      942.27     53.15 o
  -8   7  12       66.69       81.55     16.61 o
  -7   7  12     3963.49     4038.37     93.03 o
  -6   7  12     4268.35     4247.53     92.91 o
  -5   7  12     2270.50     2141.46     97.24 o
  -4   7  12    16960.88    16841.60    222.40 o
  -3   7  12     7022.84     6834.56    153.33 o
  -2   7  12      747.85      766.16     50.41 o
  -1   7  12       33.90       36.32     29.35 o
   0   7  12      314.25      389.07     44.46 o
   1   7  12     9153.91     9232.71    213.25 o
   2   7  12     9067.89     9247.77    215.32 o
   3   7  12     1941.51     1909.34     66.43 o
   4   7  12      185.93      158.81     30.89 o
   5   7  12      563.53      546.23     42.32 o
   6   7  12     1083.52     1104.15    128.72 o
   7   7  12      145.39      113.75     28.22 o
 -11   8  12      777.93      849.93     59.33 o
 -10   8  12      692.64      713.05     50.84 o
  -9   8  12     3077.08     2995.25     99.50 o
  -8   8  12     1782.79     1844.50     61.41 o
  -7   8  12     4700.89     4580.11    101.68 o
  -6   8  12     1065.35     1112.74     43.63 o
  -5   8  12      200.03      226.21     21.45 o
  -4   8  12     1411.84     1492.18     37.56 o
  -3   8  12     6922.68     6999.39    137.00 o
  -2   8  12     4052.48     4137.31    123.94 o
  -1   8  12     4301.92     4257.31    126.28 o
   0   8  12     4851.82     4832.59    138.61 o
   1   8  12    25449.05    24475.54    451.88 o
   2   8  12     1002.29     1023.19     61.65 o
   3   8  12      228.05      234.10     27.75 o
   4   8  12      251.09      272.15     36.94 o
   5   8  12        0.40        5.63     20.49 o
   6   8  12      833.66      823.24     53.10 o
   7   8  12      218.14      236.37     41.15 o
 -11   9  12       12.85       39.82     25.40 o
 -10   9  12      146.46      177.15     43.26 o
  -9   9  12        6.38       11.68     15.13 o
  -8   9  12     2262.44     2339.50     70.60 o
  -7   9  12      667.43      677.51     35.74 o
  -6   9  12    10164.20    10447.57    178.54 o
  -5   9  12    10266.03    10273.31    202.76 o
  -4   9  12    23109.38    22980.21    268.15 o
  -3   9  12     3187.43     3071.01     82.40 o
  -2   9  12     1228.82     1268.68     65.64 o
  -1   9  12      355.18      361.01     39.20 o
   0   9  12      304.55      376.93     40.22 o
   1   9  12     1020.67     1063.60     63.36 o
   2   9  12      946.06      984.60     62.26 o
   3   9  12      959.32      907.84     52.16 o
   4   9  12      472.55      459.09     54.59 o
   5   9  12     1011.40      899.51    141.10 o
   6   9  12      268.36      247.92     33.81 o
   7   9  12      287.96      282.61     38.13 o
 -10  10  12     1780.99     1832.56    115.69 o
  -9  10  12     3500.13     3499.52    120.68 o
  -8  10  12     1460.64     1384.63     69.21 o
  -7  10  12      217.95      252.56     44.80 o
  -6  10  12     1442.37     1421.45     65.24 o
  -5  10  12       11.97       23.85     11.98 o
  -4  10  12        2.96       38.26     12.04 o
  -3  10  12     2789.31     2676.42     93.21 o
  -2  10  12     2941.87     3118.60    108.03 o
  -1  10  12     5285.78     5097.84    145.95 o
   0  10  12     5843.30     6033.20    164.32 o
   1  10  12    12674.21    12518.99    272.59 o
   2  10  12       37.38       46.70     22.69 o
   3  10  12       93.86       82.62     19.36 o
   4  10  12      217.78      201.58     34.06 o
   5  10  12      774.35      730.65     58.54 o
   6  10  12     2405.23     2483.84    106.91 o
   7  10  12       96.66      140.75     45.32 o
 -10  11  12     2553.89     2746.09    146.25 o
  -9  11  12      273.41      279.62     38.42 o
  -8  11  12      408.47      396.85     40.80 o
  -7  11  12       31.38       22.25     15.18 o
  -6  11  12     5466.20     5588.85    148.12 o
  -5  11  12     6569.71     6545.07    126.94 o
  -4  11  12    10452.50    10852.69    160.99 o
  -3  11  12      572.12      503.09     29.10 o
  -2  11  12        0.25       16.23     17.51 o
  -1  11  12      608.14      621.68     50.83 o
   0  11  12     3000.42     2951.84    160.49 o
   1  11  12     3625.41     3634.48    123.27 o
   2  11  12       64.55       70.47     24.00 o
   3  11  12      754.53      533.50     75.18 o
   4  11  12        0.39       -5.56     16.25 o
   5  11  12     2475.84     2283.75     98.27 o
   6  11  12        0.31       22.11     24.17 o
 -10  12  12      576.61      694.85     74.84 o
  -9  12  12      205.72      187.99     33.60 o
  -8  12  12       26.53       45.11     18.91 o
  -7  12  12      642.97      683.52     83.42 o
  -6  12  12     2904.55     2679.15    157.23 o
  -5  12  12      787.63      821.27     51.48 o
  -4  12  12        0.13       28.28     18.96 o
  -3  12  12        8.06       16.67     13.60 o
  -2  12  12       79.76       80.41     24.58 o
  -1  12  12      659.22      569.05     49.28 o
   0  12  12     3557.68     3486.48    120.65 o
   1  12  12     2951.89     2976.49    112.46 o
   2  12  12        3.01        4.02     19.62 o
   3  12  12       65.03       55.62     39.48 o
   4  12  12      117.35      110.95     29.32 o
   5  12  12     2833.87     2568.43    107.53 o
   6  12  12     6783.84     6703.37    262.97 o
  -9  13  12     2454.16     2648.60    169.94 o
  -8  13  12       73.38       75.18     34.67 o
  -7  13  12        0.01       69.00     34.67 o
  -6  13  12      823.12      923.78     56.78 o
  -5  13  12       21.03        9.73     20.27 o
  -4  13  12      762.03      735.41     51.80 o
  -3  13  12       53.73       55.79     17.48 o
  -2  13  12      484.98      416.70     54.41 o
  -1  13  12      442.02      490.94     48.42 o
   0  13  12     1514.04     1548.75     80.11 o
   1  13  12     2685.85     2659.89    107.97 o
   2  13  12     1388.15     1396.64    163.93 o
   3  13  12       14.95       21.97     38.45 o
   4  13  12     1153.60     1248.60    113.98 o
   5  13  12     1229.11     1231.09     96.13 o
  -8  14  12      146.13      140.75     48.41 o
  -7  14  12      901.33      910.10    100.93 o
  -6  14  12      811.44      836.30     55.87 o
  -5  14  12      945.03      897.64     96.13 o
  -4  14  12     1043.75     1106.68     64.70 o
  -3  14  12       65.66       42.30     18.10 o
  -2  14  12       82.88       99.35     28.94 o
  -1  14  12      281.44      252.34     39.58 o
   0  14  12      130.94      112.34     38.28 o
   1  14  12       38.68       54.38     27.08 o
   2  14  12        8.26        0.85     20.64 o
   3  14  12      639.84      602.50     82.39 o
   4  14  12     2910.63     2779.39    172.34 o
  -7  15  12       78.87       33.64     35.36 o
  -6  15  12       32.38       52.20     22.78 o
  -5  15  12     3615.55     3635.79    121.70 o
  -4  15  12      734.85      645.88     53.58 o
  -3  15  12        1.18      -10.71     15.74 o
  -2  15  12      108.35       85.24     36.39 o
  -1  15  12     3407.85     3235.69    122.83 o
   0  15  12      955.17     1075.74     71.58 o
   1  15  12     1007.08      930.20     69.53 o
   2  15  12      240.20      213.54     55.62 o
   3  15  12       24.62      -24.37     24.37 o
  -6  16  12      270.36      311.49     70.03 o
  -5  16  12      490.48      513.14     49.81 o
  -4  16  12     1935.11     2023.95     93.09 o
  -3  16  12      989.21     1029.24     67.82 o
  -2  16  12      542.96      627.34     58.73 o
  -1  16  12     3606.04     3440.87    130.80 o
   0  16  12     4303.07     4361.73    150.95 o
   1  16  12     1016.81      932.41     72.33 o
   2  16  12       33.37       24.72     33.30 o
  -6  17  12     1147.42     1225.25     94.07 o
  -5  17  12     6198.01     6153.39    226.92 o
  -4  17  12     1117.47     1190.16    138.18 o
  -3  17  12        5.44       71.41     53.21 o
  -2  17  12     1384.98     1448.77     85.45 o
  -1  17  12     6389.87     6203.59    187.77 o
   0  17  12       37.32       68.28     33.30 o
   1  17  12       26.68       33.97     28.16 o
  -5  18  12        0.18        8.58     37.76 o
  -4  18  12      880.96      845.56     85.14 o
  -2  18  12      330.85      393.60     52.84 o
  -1  18  12     1834.40     1839.53    111.06 o
   0  18  12     2273.71     2283.89    112.07 o
  -4  19  12      740.88      790.97     85.48 o
 -11   0  13     6655.52     6432.84    248.90 o
  -9   0  13     3855.89     3822.35    164.10 o
  -7   0  13    27313.33    26302.63    643.70 o
  -5   0  13       46.97       47.78     15.73 o
  -3   0  13     1702.90     1652.87     67.39 o
  -1   0  13     5544.15     5522.06    207.70 o
   1   0  13     2581.25     2507.70     85.73 o
   3   0  13      833.57      753.58     51.85 o
   5   0  13      451.68      440.52     54.24 o
   7   0  13        5.13      -13.05     28.49 o
 -12   1  13     2323.20     2391.99    103.53 o
 -11   1  13        3.24        4.12     20.95 o
 -10   1  13       61.17       34.45     19.27 o
  -9   1  13      926.77      768.60     81.36 o
  -8   1  13     7790.54     7489.40    172.19 o
  -7   1  13      297.12      330.28     26.55 o
  -6   1  13    18309.23    18521.26    240.58 o
  -5   1  13        0.65        4.42      8.87 o
  -4   1  13        2.55        4.60      7.24 o
  -3   1  13       60.39       89.60     19.92 o
  -2   1  13    18421.22    19083.40    361.70 o
  -1   1  13     1903.39     2033.18     80.23 o
   0   1  13     1479.36     1490.89     69.91 o
   1   1  13       18.92       40.03     12.22 o
   2   1  13      919.66      868.24     53.16 o
   3   1  13     1842.74     1875.09     57.31 o
   4   1  13      787.59      795.40     40.58 o
   5   1  13      500.70      522.56     36.36 o
   6   1  13      375.43      355.08     74.84 o
   7   1  13      139.65      118.99     33.48 o
 -12   2  13      436.50      458.02     86.68 o
 -11   2  13     1643.40     1619.22     81.02 o
 -10   2  13      232.45      166.86     29.12 o
  -9   2  13     2960.64     2816.79     96.49 o
  -8   2  13      960.69      959.10     50.98 o
  -7   2  13    12499.83    12249.67    200.48 o
  -6   2  13     1162.68     1210.09     39.35 o
  -5   2  13     2806.40     2701.74     60.67 o
  -4   2  13     2846.42     2776.03     61.79 o
  -3   2  13        0.61       23.50     10.78 o
  -2   2  13     9556.84     9788.19    216.04 o
  -1   2  13     6278.11     6304.86    289.23 o
   0   2  13     1368.48     1482.31     70.45 o
   1   2  13     6661.99     6354.80    164.69 o
   2   2  13       41.68       19.93     11.83 o
   3   2  13      872.38      842.18     39.01 o
   4   2  13     3279.90     3454.58     83.70 o
   5   2  13        0.08        0.14     13.13 o
   6   2  13        0.24       12.47     16.88 o
   7   2  13       33.97       35.78     24.03 o
 -12   3  13       10.21       62.48     29.87 o
 -11   3  13      319.20      337.32     40.78 o
 -10   3  13       25.94       43.07     19.13 o
  -9   3  13     2248.46     2279.59    101.96 o
  -8   3  13     2037.56     2087.25    108.66 o
  -7   3  13       14.07       29.81     12.07 o
  -6   3  13     4411.05     4505.34     96.46 o
  -5   3  13      523.89      502.21     25.16 o
  -4   3  13      856.22      951.55     34.17 o
  -3   3  13       67.20       72.86     13.60 o
  -2   3  13     6427.90     6537.90    164.10 o
  -1   3  13     8663.87     8602.92    248.21 o
   0   3  13     4195.47     4398.06    128.63 o
   1   3  13      595.82      542.06     89.09 o
   2   3  13      690.25      734.27     41.36 o
   3   3  13    20335.59    20282.87    271.26 o
   4   3  13     1584.85     1534.93     54.40 o
   5   3  13     1983.27     1969.73     74.97 o
   6   3  13     2246.26     2444.45     87.47 o
   7   3  13      106.51       57.70     25.36 o
 -11   4  13      905.47      806.81     56.93 o
 -10   4  13      735.62      790.14     66.09 o
  -9   4  13     2081.03     2119.02     81.92 o
  -8   4  13     1905.03     1940.49     68.91 o
  -7   4  13     1080.95     1039.59     42.93 o
  -6   4  13      890.07      855.05     32.83 o
  -5   4  13     1359.01     1346.50     41.13 o
  -4   4  13      282.34      345.63     22.43 o
  -3   4  13      596.93      578.83     28.57 o
  -2   4  13    10996.40    11330.53    318.93 o
  -1   4  13        2.81       17.47     15.51 o
   0   4  13     3624.51     3773.82    118.03 o
   1   4  13    24568.72    23938.59    442.31 o
   2   4  13      311.73      249.76     34.43 o
   3   4  13     1163.40     1136.21     46.12 o
   4   4  13     7159.39     7302.08    132.71 o
   5   4  13     2030.51     2118.97     78.28 o
   6   4  13       23.32       15.70     19.46 o
   7   4  13      131.59      104.65     31.62 o
 -11   5  13     1692.19     1608.68     79.49 o
 -10   5  13      112.99       79.61     22.17 o
  -9   5  13       11.60       25.50     14.65 o
  -8   5  13       71.45       62.41     15.52 o
  -7   5  13      316.94      359.79     30.75 o
  -6   5  13      605.42      568.82     31.58 o
  -5   5  13       43.39       94.67     23.24 o
  -4   5  13     4032.07     4037.99     79.50 o
  -3   5  13     1224.39     1248.09     48.85 o
  -2   5  13       42.04       38.11     15.42 o
  -1   5  13    10730.15    10327.23    286.66 o
   0   5  13     4023.44     3921.54    122.21 o
   1   5  13      467.28      479.50     46.11 o
   2   5  13     3312.12     3335.81    137.15 o
   3   5  13    16675.95    16652.97    270.33 o
   4   5  13      587.72      589.54     36.55 o
   5   5  13     5538.73     5446.60    133.78 o
   6   5  13     5046.65     5389.89    137.80 o
   7   5  13        0.09       20.34     20.52 o
 -11   6  13     4763.92     4680.10    143.82 o
 -10   6  13     1684.01     1784.68     78.88 o
  -9   6  13      554.49      538.76     60.59 o
  -8   6  13      205.10      192.61     22.66 o
  -7   6  13      874.02      862.33     39.16 o
  -6   6  13      254.68      251.18     24.95 o
  -5   6  13      318.80      307.96     34.34 o
  -4   6  13     9720.47     9647.32    190.23 o
  -3   6  13     5395.13     5536.89    118.65 o
  -2   6  13     2318.72     2459.27     91.75 o
  -1   6  13     1243.34     1354.71     68.13 o
   0   6  13     1830.69     1908.62    131.66 o
   1   6  13    16836.20    16754.45    568.68 o
   2   6  13     1036.74     1190.03     74.50 o
   3   6  13     1477.04     1430.48     59.23 o
   4   6  13     1331.39     1410.95     53.03 o
   5   6  13     3449.94     3566.95    104.67 o
   6   6  13     1066.75     1140.18     61.71 o
   7   6  13        8.85       27.38     22.86 o
 -11   7  13     2283.23     2319.58     96.36 o
 -10   7  13     1191.32     1188.05     64.33 o
  -9   7  13     7643.20     7345.62    176.47 o
  -8   7  13     2950.35     2977.08     80.79 o
  -7   7  13      896.53      861.42     40.04 o
  -6   7  13     2798.25     2862.64     74.63 o
  -5   7  13     1200.34     1156.31     39.08 o
  -4   7  13     3213.50     3389.44     73.53 o
  -3   7  13     6346.39     6468.37    133.02 o
  -2   7  13     4217.00     4193.42    126.92 o
  -1   7  13      575.89      582.79     49.44 o
   0   7  13        6.91       30.19     17.65 o
   1   7  13     2836.91     2881.93    110.37 o
   2   7  13     1320.61     1356.06     71.92 o
   3   7  13     4086.80     4065.51    132.57 o
   4   7  13        0.30        6.41     17.18 o
   5   7  13     2898.58     2826.04     92.03 o
   6   7  13     2034.07     2209.01     84.65 o
   7   7  13       72.68       87.06     24.59 o
 -11   8  13     1226.11     1260.05     69.89 o
 -10   8  13      536.69      532.69     47.03 o
  -9   8  13        4.91       64.49     21.57 o
  -8   8  13     3584.00     3681.15     92.58 o
  -7   8  13     1590.85     1575.07     54.83 o
  -6   8  13     3259.93     3191.39     80.33 o
  -5   8  13     6149.70     6067.51    121.70 o
  -4   8  13    22092.86    22699.71    292.95 o
  -3   8  13     3620.55     3713.43     94.57 o
  -2   8  13      763.17      784.39     53.81 o
  -1   8  13      438.70      447.72     70.38 o
   0   8  13      955.25      863.24     56.56 o
   1   8  13     1395.21     1297.96     69.79 o
   2   8  13      860.42      824.10     64.88 o
   3   8  13       57.74       77.47     30.10 o
   4   8  13       38.68       35.21     19.21 o
   5   8  13      741.90      713.60     48.86 o
   6   8  13     2004.96     1892.16     78.02 o
 -10   9  13     3440.33     3551.14    168.22 o
  -9   9  13    12270.61    12464.53    275.71 o
  -8   9  13     4137.78     4188.45    100.86 o
  -7   9  13      149.76      121.62     23.97 o
  -6   9  13      161.31      186.44     21.52 o
  -5   9  13     1636.16     1597.11     55.40 o
  -4   9  13      234.05      253.61     26.62 o
  -3   9  13     2164.97     2083.33     69.03 o
  -2   9  13     1535.83     1642.08     77.21 o
  -1   9  13     1403.89     1307.78     69.62 o
   0   9  13     3669.16     3671.05    122.76 o
   1   9  13     1054.76     1089.52     65.65 o
   2   9  13        0.85       10.30     22.09 o
   3   9  13       71.59       86.67     31.18 o
   4   9  13      675.17      675.90     54.10 o
   5   9  13      176.26      171.38     35.94 o
   6   9  13      543.69      521.53     46.19 o
 -10  10  13      189.66      195.00     44.97 o
  -9  10  13        1.52       77.62     28.15 o
  -8  10  13     1202.32     1236.52     65.81 o
  -7  10  13      693.37      712.95     49.51 o
  -6  10  13     3287.45     3453.87    150.88 o
  -5  10  13     6584.79     6619.53    167.06 o
  -4  10  13    13902.09    14367.51    239.21 o
  -3  10  13     1675.72     1831.49     83.24 o
  -2  10  13       22.35       23.71     17.65 o
  -1  10  13      679.63      571.21     49.20 o
   0  10  13     2596.46     2599.21    102.68 o
   1  10  13     4635.60     4389.03    139.43 o
   2  10  13      560.09      520.21     61.28 o
   3  10  13        9.22       38.95     27.31 o
   4  10  13       16.31       14.76     36.73 o
   5  10  13       43.22       42.91     27.34 o
   6  10  13     2440.89     2497.37    110.11 o
 -10  11  13     2740.04     2590.58    140.75 o
  -9  11  13     5697.42     5786.01    166.40 o
  -8  11  13     1676.11     1607.84     76.54 o
  -7  11  13      127.90      137.33     25.46 o
  -6  11  13      746.38      703.44     49.27 o
  -5  11  13     1305.23     1324.99     65.57 o
  -4  11  13     2394.70     2508.30     87.95 o
  -3  11  13      615.42      628.06     51.71 o
  -2  11  13      352.76      351.52     41.59 o
  -1  11  13      151.67      170.73     32.65 o
   0  11  13     5388.25     5372.87    158.79 o
   1  11  13      196.14      133.10     31.65 o
   2  11  13      265.35      264.38     44.29 o
   3  11  13       15.52       26.78     39.48 o
   4  11  13       30.29       60.76     47.72 o
   5  11  13      500.00      390.34     75.53 o
   6  11  13     3528.39     3494.15    178.86 o
  -9  12  13      200.50      213.11     38.28 o
  -8  12  13      104.58      110.82     25.27 o
  -7  12  13       83.52       58.02     32.61 o
  -6  12  13     1038.99      986.66     97.50 o
  -5  12  13     2309.98     2373.26    150.71 o
  -4  12  13     3221.03     3288.44    106.98 o
  -3  12  13       56.17       63.07     24.68 o
  -2  12  13      379.02      414.10     45.42 o
  -1  12  13       13.90        5.93     18.01 o
   0  12  13     4504.66     4715.25    149.89 o
   1  12  13     7679.93     7701.95    204.52 o
   2  12  13     3331.66     3499.82    128.54 o
   3  12  13      796.33      756.64     90.98 o
   4  12  13      654.09      630.31     88.57 o
  -8  13  13       26.68       -1.72     25.06 o
  -7  13  13      533.10      493.33     77.93 o
  -6  13  13       68.43       65.57     32.96 o
  -5  13  13      662.22      553.06     79.99 o
  -4  13  13     1693.62     1728.13     78.51 o
  -3  13  13     1870.75     1773.36     86.16 o
  -2  13  13        2.81       13.04     20.05 o
  -1  13  13      435.43      424.93     48.19 o
   0  13  13     1807.36     1784.42     90.13 o
   1  13  13      134.01      128.58     33.15 o
   2  13  13        9.72       36.46     31.58 o
   3  13  13      529.81      380.72     71.41 o
  -7  14  13      218.34      314.47     68.32 o
  -6  14  13       81.29       64.20     36.05 o
  -5  14  13      147.47      188.69     53.56 o
  -4  14  13       53.56       78.14     30.02 o
  -3  14  13      216.57      185.60     36.14 o
  -2  14  13      460.21      465.52    107.80 o
  -1  14  13     1258.00     1166.71     80.16 o
   0  14  13     3087.89     3170.81    123.64 o
   1  14  13     8810.42     8872.05    231.71 o
   2  14  13     4754.10     5021.86    230.70 o
   3  14  13      712.58      735.02     95.10 o
  -6  15  13      954.53      985.28    108.48 o
  -5  15  13      102.38      148.65     33.13 o
  -4  15  13      158.07      149.41     51.32 o
  -3  15  13     1090.85     1018.78     70.31 o
  -2  15  13        3.78        5.37     23.67 o
  -1  15  13     2578.55     2633.45    113.55 o
   0  15  13       81.35       83.96     32.05 o
   1  15  13      983.99      919.55     71.11 o
   2  15  13        5.05       25.40     35.36 o
  -5  16  13     4008.43     3961.22    134.19 o
  -4  16  13     1952.68     1832.81     89.95 o
  -3  16  13      534.64      325.45     78.27 o
  -2  16  13      155.84      154.30     36.29 o
  -1  16  13     3840.67     4003.10    145.77 o
   0  16  13     1114.56     1043.97     75.16 o
   1  16  13     2479.04     2420.39    113.05 o
  -5  17  13      624.40      748.40     78.62 o
  -4  17  13       84.14      124.28     48.75 o
  -3  17  13      666.27      572.29     97.84 o
  -2  17  13      508.95      509.20     57.26 o
  -1  17  13     1002.85     1124.24     78.72 o
   0  17  13      980.57     1027.93    115.35 o
  -4  18  13      960.88      971.21     90.63 o
  -1  18  13     1095.80      951.98    101.27 o
 -10   0  14      677.83      570.92     67.97 o
  -8   0  14     2918.03     2872.77    131.83 o
  -6   0  14    15228.16    15123.58    292.98 o
  -4   0  14     3472.83     3348.46    102.84 o
  -2   0  14        6.19        8.93     20.25 o
   0   0  14       54.05       45.32     32.27 o
   2   0  14       12.70       31.60     20.02 o
   4   0  14     3896.19     3920.69    130.33 o
   6   0  14     3138.22     3343.10    186.07 o
 -11   1  14    13299.82    12873.53    282.31 o
 -10   1  14       88.44       68.54     23.70 o
  -9   1  14      602.17      579.37     64.88 o
  -8   1  14      347.05      333.26     33.23 o
  -7   1  14    14279.12    13456.06    217.83 o
  -6   1  14     2098.77     2166.76     55.92 o
  -5   1  14     3817.85     3723.71     76.45 o
  -4   1  14      147.81      184.49     19.05 o
  -3   1  14      533.16      555.13     30.97 o
  -2   1  14     1790.03     2012.71    139.90 o
  -1   1  14      255.49      216.65     31.18 o
   0   1  14      658.61      695.97     52.19 o
   1   1  14      175.49      224.13     62.65 o
   2   1  14        8.36        3.73     11.43 o
   3   1  14     7041.17     6990.82    126.89 o
   4   1  14      266.63      238.12     26.51 o
   5   1  14     5979.31     5909.80    121.99 o
   6   1  14       79.76       47.28     24.00 o
   7   1  14       22.77        6.81     28.15 o
 -11   2  14       14.86       54.02     25.36 o
 -10   2  14     1062.17     1006.45     58.50 o
  -9   2  14     1005.32      985.25     54.14 o
  -8   2  14      737.96      723.33     44.29 o
  -7   2  14     1832.87     1809.06    127.49 o
  -6   2  14    10566.89    10458.03    155.57 o
  -5   2  14     1910.11     1944.59     52.57 o
  -4   2  14    12402.67    12124.98    175.83 o
  -3   2  14        4.67       11.46     10.70 o
  -2   2  14       78.87      144.49     35.02 o
  -1   2  14     4328.98     4507.54    133.96 o
   0   2  14      238.51      222.91     34.82 o
   1   2  14      839.36      830.80     56.68 o
   2   2  14        0.32       -3.18     12.95 o
   3   2  14     6714.69     6814.51    125.49 o
   4   2  14     3155.81     3374.12     85.07 o
   5   2  14      622.09      693.57     54.68 o
   6   2  14     1075.18      937.01     78.79 o
   7   2  14      240.98      282.65     47.09 o
 -11   3  14     2641.53     2640.71    102.51 o
 -10   3  14        2.08        3.83     14.39 o
  -9   3  14     1050.11     1116.68     60.25 o
  -8   3  14      107.48       78.65     18.30 o
  -7   3  14     4334.28     4051.64     93.69 o
  -6   3  14     5241.66     5250.55     95.85 o
  -5   3  14     5471.24     5479.07     98.69 o
  -4   3  14     2221.14     2262.89     58.43 o
  -3   3  14       61.69       53.57     14.94 o
  -2   3  14    14033.40    14832.87    353.09 o
  -1   3  14      465.45      433.78     41.99 o
   0   3  14     6180.53     6319.88    167.73 o
   1   3  14     3588.29     3407.59    126.16 o
   2   3  14        2.03       -0.61     13.35 o
   3   3  14     4788.74     4795.99    101.30 o
   4   3  14     2507.19     2628.40     74.14 o
   5   3  14      866.81      717.80     51.53 o
   6   3  14      575.73      555.50     47.34 o
   7   3  14       69.22       65.29     26.92 o
 -11   4  14       63.59       61.71     24.49 o
 -10   4  14      226.18      175.14     30.10 o
  -9   4  14       80.67       51.15     18.86 o
  -8   4  14       37.50       44.84     14.32 o
  -7   4  14     2732.68     2688.10     73.39 o
  -6   4  14      721.57      705.70     36.72 o
  -5   4  14     2277.38     2140.28     55.65 o
  -4   4  14    17411.35    17742.96    329.22 o
  -3   4  14      272.07      277.61     27.35 o
  -2   4  14     3490.51     3577.10    121.01 o
  -1   4  14    12755.36    13012.09    349.31 o
   0   4  14     5280.21     5402.09    152.69 o
   1   4  14     2525.48     2575.25    100.48 o
   2   4  14       13.63       13.46     16.03 o
   3   4  14    10155.63     9855.41    189.30 o
   4   4  14     1340.07     1404.15     65.95 o
   5   4  14     2462.23     2535.90     88.09 o
   6   4  14       81.31       86.15     24.58 o
   7   4  14       80.09       91.73     31.00 o
 -11   5  14      694.83      693.73     54.25 o
 -10   5  14      621.00      591.21     47.32 o
  -9   5  14      860.82      872.84     51.81 o
  -8   5  14      698.18      699.04     38.10 o
  -7   5  14      407.72      396.64     28.86 o
  -6   5  14     5221.89     5326.21    111.76 o
  -5   5  14     2385.54     2328.81     58.80 o
  -4   5  14        0.01       50.82     13.07 o
  -3   5  14     1738.72     1791.32     62.84 o
  -2   5  14    18311.69    18579.93    669.44 o
  -1   5  14     1284.90     1267.10     68.31 o
   0   5  14     7902.91     8114.74    200.24 o
   1   5  14     8060.74     8004.15    200.62 o
   2   5  14     1036.04     1060.90     66.38 o
   3   5  14     3782.37     3591.01    101.64 o
   4   5  14     1053.11     1161.24     49.12 o
   5   5  14     2035.14     1909.18     76.20 o
   6   5  14     2654.69     2688.75     95.35 o
 -11   6  14      341.75      381.32     43.45 o
 -10   6  14      413.58      445.64     42.80 o
  -9   6  14     5074.75     4758.67    132.24 o
  -8   6  14     2050.93     2064.90     66.13 o
  -7   6  14     1334.34     1436.08     52.80 o
  -6   6  14     3037.17     3089.86    100.72 o
  -5   6  14      201.59      236.06     21.03 o
  -4   6  14    13813.86    14095.17    201.42 o
  -3   6  14     3338.62     3220.57     88.60 o
  -2   6  14     4808.20     4899.89    143.93 o
  -1   6  14     3088.61     3003.36    107.90 o
   0   6  14     3192.46     3194.67    112.88 o
   1   6  14     2460.08     2441.92    154.14 o
   2   6  14      169.51      102.48     30.10 o
   3   6  14     1352.10     1276.56     76.13 o
   4   6  14       42.28       23.45     18.02 o
   5   6  14     4408.45     4324.45    119.54 o
   6   6  14      993.95      996.90     77.75 o
 -11   7  14     2003.96     1971.72    180.06 o
 -10   7  14     1093.08     1204.87     64.91 o
  -9   7  14      155.68      189.88     30.51 o
  -8   7  14     4067.17     4234.01    101.57 o
  -7   7  14     3222.11     3154.51     83.11 o
  -6   7  14      610.70      556.80     33.48 o
  -5   7  14      245.80      251.54     21.98 o
  -4   7  14     3960.95     4067.88     86.28 o
  -3   7  14     2505.53     2622.99     98.94 o
  -2   7  14     5077.52     5072.28    147.72 o
  -1   7  14      109.30       85.92     26.93 o
   0   7  14     5931.16     5933.55    165.91 o
   1   7  14     4474.89     4479.12    156.03 o
   2   7  14      461.59      446.10     93.38 o
   3   7  14       80.79       98.67     31.38 o
   4   7  14       82.92       69.01     28.27 o
   5   7  14     3414.86     3329.60    103.18 o
   6   7  14     3903.36     4103.65    121.40 o
 -10   8  14     2138.44     2114.81     86.30 o
  -9   8  14    13097.92    13144.42    358.24 o
  -8   8  14     5878.60     5956.89    127.56 o
  -7   8  14     1142.65     1118.86     47.60 o
  -6   8  14      759.20      710.32     50.24 o
  -5   8  14      518.99      512.83     29.75 o
  -4   8  14      501.70      563.15     36.72 o
  -3   8  14     1889.89     1821.51     82.02 o
  -2   8  14     1182.61     1120.11     65.01 o
  -1   8  14      118.92       68.49     39.48 o
   0   8  14      367.98      373.66     61.28 o
   1   8  14     1422.40     1384.35     74.77 o
   2   8  14      610.96      611.23     55.45 o
   3   8  14      473.19      488.37     52.06 o
   4   8  14      725.07      640.26     86.51 o
   5   8  14     2696.24     2722.04    157.75 o
   6   8  14        0.03        4.28     20.70 o
 -10   9  14      571.43      595.98     69.35 o
  -9   9  14       22.52      101.91     27.62 o
  -8   9  14     2504.66     2505.88     75.88 o
  -7   9  14     1022.05      985.04     44.87 o
  -6   9  14      147.26      166.74     22.19 o
  -5   9  14     4158.11     4039.86    186.63 o
  -4   9  14     5666.21     5539.46    124.78 o
  -3   9  14      416.47      414.08     75.18 o
  -2   9  14      423.98      388.25     43.79 o
  -1   9  14      742.61      693.58    102.82 o
   0   9  14      138.37      168.97     32.25 o
   1   9  14      344.12      368.40     44.24 o
   2   9  14       60.04       48.95     28.98 o
   3   9  14      493.62      532.48    125.31 o
   4   9  14      481.61      572.29     85.48 o
   5   9  14     1316.30     1347.89    117.24 o
   6   9  14     4144.13     4311.04    151.81 o
 -10  10  14     3511.64     3845.70    176.46 o
  -9  10  14    10986.42    11039.37    256.24 o
  -8  10  14     2153.65     2180.60     90.52 o
  -7  10  14      439.72      441.63     61.11 o
  -6  10  14        5.35       22.71     20.94 o
  -5  10  14     1134.92     1175.90     62.77 o
  -4  10  14     2543.32     2616.70    102.45 o
  -3  10  14      656.94      620.94     53.27 o
  -2  10  14      319.45      343.43     58.53 o
  -1  10  14       39.67       73.45     23.79 o
   0  10  14      712.69      685.76     56.75 o
   1  10  14      766.12      786.82     97.50 o
   2  10  14     1106.53     1021.03     70.75 o
   3  10  14     1119.80     1078.32    106.77 o
   4  10  14      726.29      765.91     95.10 o
  -9  11  14      725.55      848.67     61.47 o
  -8  11  14       42.20       66.75     21.77 o
  -7  11  14        3.76       27.57     17.84 o
  -6  11  14      244.39      242.75     73.81 o
  -5  11  14     5075.10     5143.78    197.92 o
  -4  11  14     1965.72     2003.74     71.17 o
  -3  11  14       28.27       54.15     24.98 o
  -2  11  14      360.54      339.52     42.97 o
  -1  11  14      194.85      164.38     33.06 o
   0  11  14      869.71      866.10     64.32 o
   1  11  14     4696.94     4414.28    193.28 o
   2  11  14     2465.92     2475.89    108.54 o
   3  11  14     2121.56     1790.68    135.95 o
   4  11  14        9.20        3.09     43.26 o
  -9  12  14     2031.38     2185.13    156.20 o
  -8  12  14       82.87      104.36     48.06 o
  -7  12  14     1177.24     1174.79    108.14 o
  -6  12  14        7.64       13.39     26.78 o
  -5  12  14     2086.15     1936.92    139.38 o
  -4  12  14     7096.53     6641.23    277.39 o
  -3  12  14     3589.42     3660.54    129.38 o
  -2  12  14     1317.08     1468.81    179.03 o
  -1  12  14       99.63       94.53     36.56 o
   0  12  14     1107.09     1123.38     72.37 o
   1  12  14     2388.32     2348.57    243.23 o
   2  12  14      148.18      148.06     37.86 o
   3  12  14       73.50       95.44     53.90 o
  -8  13  14      706.35      685.24     94.07 o
  -7  13  14       40.27       59.74     36.73 o
  -6  13  14       18.03       38.45     32.61 o
  -5  13  14      838.02      740.16     93.72 o
  -4  13  14        0.41       -2.75     40.51 o
  -3  13  14       25.21       50.27     27.17 o
  -2  13  14     1551.32     1606.53    144.53 o
  -1  13  14       16.72        6.07     22.93 o
   0  13  14     1825.38     1922.75     96.00 o
   1  13  14     7110.42     7015.03    199.41 o
   2  13  14     4926.26     5083.18    167.37 o
  -6  14  14      331.87      327.86     69.00 o
  -5  14  14     1273.39     1239.33    115.69 o
  -4  14  14     5844.37     6116.32    278.76 o
  -3  14  14     6315.51     6218.81    185.15 o
  -2  14  14     1964.04     2110.21    101.37 o
  -1  14  14      495.15      427.99     51.27 o
   0  14  14      178.16      150.40     37.48 o
   1  14  14     1118.89     1056.05     75.95 o
   2  14  14      164.37      188.13     51.84 o
  -5  15  14      663.31      660.17     92.01 o
  -4  15  14      802.98      636.49     99.22 o
  -3  15  14      164.48      177.49     69.69 o
  -2  15  14      352.34      345.69     50.06 o
  -1  15  14      769.44      793.37     73.12 o
   0  15  14      589.09      557.79     58.98 o
   1  15  14     1948.37     1935.77    102.37 o
  -3  16  14     1137.94     1124.67    125.65 o
  -2  16  14      442.91      439.88     56.42 o
  -1  16  14      241.66      284.95     47.24 o
   0  16  14      186.32      224.07     44.46 o
   1  16  14      160.62      112.26     64.54 o
  -2  17  14      243.82      259.20     60.08 o
  -1  17  14      374.39      257.14     60.42 o
 -11   0  15    10273.01     9620.43    323.05 o
  -9   0  15     5484.50     5414.94    203.92 o
  -7   0  15      503.20      542.38     40.94 o
  -5   0  15       85.32       94.07     38.97 o
  -3   0  15        4.52        4.46     17.51 o
  -1   0  15     3249.72     3095.58    154.83 o
   1   0  15     5284.24     5180.47    216.28 o
   3   0  15     5781.75     5592.80    160.28 o
   5   0  15    14584.79    15509.63    450.07 o
 -11   1  15      345.20      363.89     63.85 o
 -10   1  15     2912.36     2919.43    106.25 o
  -9   1  15      623.55      623.07     46.23 o
  -8   1  15      597.68      573.67     45.14 o
  -7   1  15      367.57      378.63     28.95 o
  -6   1  15      137.94      135.83     17.89 o
  -5   1  15     1879.54     1750.73     51.34 o
  -4   1  15     1351.71     1349.65     46.05 o
  -3   1  15       59.99       45.97     21.80 o
  -2   1  15     4079.51     4052.96    131.66 o
  -1   1  15     1233.68     1128.53     64.26 o
   0   1  15     6918.00     6991.65    183.75 o
   1   1  15      750.57      822.97     59.66 o
   2   1  15        9.85        3.25     23.67 o
   3   1  15     1619.58     1504.89    109.20 o
   4   1  15     1148.82     1247.75     52.44 o
   5   1  15        4.65       -7.31     18.60 o
   6   1  15     7005.82     7511.89    214.79 o
 -11   2  15     5286.61     5089.86    150.99 o
 -10   2  15      434.18      425.65     56.65 o
  -9   2  15     7045.91     6466.43    189.85 o
  -8   2  15       44.03       50.76     17.70 o
  -7   2  15        3.47       19.53     11.91 o
  -6   2  15     6018.75     6045.85    108.14 o
  -5   2  15     1225.82     1230.21     53.91 o
  -4   2  15     2931.85     3001.10     72.10 o
  -3   2  15        6.41       -1.64     11.80 o
  -2   2  15     7700.87     8099.63    199.42 o
  -1   2  15     3374.65     3157.39    111.30 o
   0   2  15     2407.36     2522.10    101.66 o
   1   2  15     2682.15     2585.72    102.91 o
   2   2  15       12.17        4.24     23.45 o
   3   2  15     4175.83     4128.50    111.34 o
   4   2  15      395.19      388.32     33.04 o
   5   2  15     8173.91     8398.16    180.18 o
   6   2  15        4.24       17.24     25.23 o
 -11   3  15     1425.57     1405.83     73.18 o
 -10   3  15     2890.55     2698.62    137.32 o
  -9   3  15     3296.46     3008.76    100.04 o
  -8   3  15        0.22       -0.62     12.10 o
  -7   3  15     5797.88     5429.51    116.01 o
  -6   3  15      198.41      230.90     21.31 o
  -5   3  15     4783.82     4834.79     94.26 o
  -4   3  15     3587.89     3494.88     79.26 o
  -3   3  15      721.41      726.89     51.46 o
  -2   3  15     6688.65     6574.83    173.89 o
  -1   3  15     7488.07     7588.38    193.35 o
   0   3  15      688.79      682.80    132.34 o
   1   3  15     3801.25     3768.29    161.01 o
   2   3  15        8.64       13.64     16.69 o
   3   3  15     3467.90     3564.02    102.68 o
   4   3  15      535.34      539.35     44.61 o
   5   3  15       60.40      108.83     24.99 o
   6   3  15     2845.50     3020.26    125.50 o
 -11   4  15       25.02       29.78     20.87 o
 -10   4  15      287.38      264.23     34.55 o
  -9   4  15     7648.77     6957.85    170.53 o
  -8   4  15       86.27       72.39     16.97 o
  -7   4  15     1401.03     1388.80     79.84 o
  -6   4  15    10687.17    10785.13    163.60 o
  -5   4  15     3979.99     3818.08     81.83 o
  -4   4  15    10517.16    10617.56    166.07 o
  -3   4  15      297.55      302.52     36.77 o
  -2   4  15    11363.27    11689.17    290.26 o
  -1   4  15     1973.62     1970.43    242.37 o
   0   4  15     9537.10     9849.89    332.32 o
   1   4  15        6.80       24.72     25.70 o
   2   4  15       19.81        0.67     14.73 o
   3   4  15     1182.65     1104.65     56.01 o
   4   4  15      340.90      277.48     35.66 o
   5   4  15      296.86      184.60     53.11 o
   6   4  15        2.08       38.27     22.18 o
 -11   5  15     1136.97     1035.28     62.99 o
 -10   5  15      873.12      860.78     54.41 o
  -9   5  15      505.86      487.69     41.49 o
  -8   5  15     1109.07     1138.65     48.64 o
  -7   5  15     7033.10     7042.77    201.70 o
  -6   5  15     3483.99     3480.11    110.06 o
  -5   5  15     6548.86     6367.79    114.12 o
  -4   5  15     7131.95     7327.10    139.69 o
  -3   5  15     2516.02     2493.76     97.83 o
  -2   5  15     7624.07     7813.22    387.25 o
  -1   5  15     5480.02     5506.09    159.10 o
   0   5  15     2481.97     2645.98    118.96 o
   1   5  15     8033.41     7962.71    205.49 o
   2   5  15      146.81      102.72     24.87 o
   3   5  15      162.29      208.19     54.41 o
   4   5  15        5.47      -10.90     19.57 o
   5   5  15      254.12      250.59     44.48 o
   6   5  15       43.19       27.88     20.96 o
 -10   6  15       27.19       20.53     19.38 o
  -9   6  15     2180.88     2166.62     84.24 o
  -8   6  15     1316.19     1421.14     55.41 o
  -7   6  15     4262.17     4379.18    102.82 o
  -6   6  15     4976.63     4978.10    111.11 o
  -5   6  15     1158.27     1183.06     43.72 o
  -4   6  15     4788.41     4979.89    117.22 o
  -3   6  15        8.61       43.51     18.57 o
  -2   6  15     1730.10     1773.58     83.47 o
  -1   6  15     2105.04     2012.21     89.87 o
   0   6  15     8306.84     8427.73    211.52 o
   1   6  15     3476.84     3248.82    198.09 o
   2   6  15      974.40     1017.45     68.78 o
   3   6  15      110.32      124.46     25.66 o
   4   6  15      934.28      979.07     70.09 o
   5   6  15     1798.96     1829.77     97.57 o
   6   6  15      435.43      442.29     52.78 o
 -10   7  15      177.13      129.35     61.11 o
  -9   7  15     2139.78     2218.80     85.07 o
  -8   7  15     2692.35     2656.83     78.72 o
  -7   7  15     3101.53     3061.64     87.81 o
  -6   7  15     2372.28     2448.44     73.29 o
  -5   7  15     2229.92     2298.98     62.72 o
  -4   7  15     3289.38     3353.97     92.87 o
  -3   7  15     1324.60     1328.88     70.72 o
  -2   7  15      763.27      842.89     58.85 o
  -1   7  15      219.62      232.67     36.27 o
   0   7  15     2262.11     2328.50     99.76 o
   1   7  15     5666.51     5653.54    167.74 o
   2   7  15     2586.76     2700.38    111.50 o
   3   7  15     5078.14     4984.68    159.98 o
   4   7  15      887.48      908.22     69.51 o
   5   7  15      602.79      540.60    112.09 o
 -10   8  15      438.50      396.87     42.11 o
  -9   8  15        9.11       47.47     20.76 o
  -8   8  15      573.96      624.03     39.40 o
  -7   8  15      775.35      744.77     41.36 o
  -6   8  15      408.92      455.32     36.39 o
  -5   8  15       62.08       75.42     16.18 o
  -4   8  15      487.57      525.17     38.26 o
  -3   8  15        7.38       23.92     17.23 o
  -2   8  15      254.49      229.58     36.05 o
  -1   8  15      511.84      392.01     45.10 o
   0   8  15     2285.19     2414.32    102.06 o
   1   8  15       37.67       89.07     28.09 o
   2   8  15      456.02      503.54     83.42 o
   3   8  15      728.50      796.84     67.59 o
   4   8  15     2031.84     1896.35    134.75 o
   5   8  15     2816.02     2698.03    168.56 o
 -10   9  15     2299.49     2393.18    133.55 o
  -9   9  15     4342.42     4214.00    136.85 o
  -8   9  15     1582.03     1600.19     61.01 o
  -7   9  15      623.27      636.40     38.39 o
  -6   9  15       17.81       16.46     13.71 o
  -5   9  15       55.17       62.68     32.90 o
  -4   9  15      445.93      461.45     44.84 o
  -3   9  15      320.85      257.77     38.55 o
  -2   9  15      219.60      245.46     38.85 o
  -1   9  15      486.00      483.50     49.86 o
   0   9  15      681.20      715.64     94.41 o
   1   9  15     4518.78     4521.34    149.15 o
   2   9  15     3683.79     3667.57    134.45 o
   3   9  15     9274.24     9368.41    240.93 o
   4   9  15     1512.88     1495.78    128.05 o
   5   9  15      239.15      239.97     63.51 o
  -9  10  15     1902.00     2181.32     95.60 o
  -8  10  15      244.13      197.91     32.56 o
  -7  10  15      217.66      209.04     33.43 o
  -6  10  15      193.16      155.57     29.08 o
  -5  10  15     1363.74     1322.63     69.41 o
  -4  10  15      331.47      348.71     41.25 o
  -3  10  15      216.42      180.74     35.87 o
  -2  10  15      676.49      643.55     65.23 o
  -1  10  15     1437.62     1343.36     78.19 o
   0  10  15       86.70       97.02     31.89 o
   1  10  15     1232.01     1133.96     73.30 o
   2  10  15        3.51       18.42     31.55 o
   3  10  15     1370.41     1355.37    122.56 o
  -9  11  15     1312.17     1373.85     76.21 o
  -8  11  15      129.82       97.43     25.88 o
  -7  11  15     1065.66     1019.17     61.62 o
  -6  11  15      384.49      338.23     61.11 o
  -5  11  15      980.93      872.25     58.98 o
  -4  11  15     4783.39     4930.67    155.47 o
  -3  11  15     3374.40     3242.07    123.18 o
  -2  11  15     2119.41     2238.25    102.06 o
  -1  11  15      443.51      388.35     47.65 o
   0  11  15       23.27       41.46     25.76 o
   1  11  15     4231.17     4073.93    161.52 o
   2  11  15     1360.03     1364.44     82.95 o
   3  11  15     3446.59     3230.15    186.41 o
  -8  12  15     2556.09     2559.68    170.97 o
  -7  12  15     1601.63     1568.90    131.14 o
  -6  12  15       76.77      109.86     44.63 o
  -5  12  15     1026.47      938.25    102.65 o
  -4  12  15      779.31      783.42     96.47 o
  -3  12  15       69.96       45.36     42.40 o
  -2  12  15       21.06       40.35     25.05 o
  -1  12  15      585.22      483.58     53.04 o
   0  12  15       42.31       53.97     26.62 o
   1  12  15     2483.10     2307.78    108.06 o
   2  12  15     1073.62     1030.85     75.93 o
  -7  13  15     1300.61     1350.56    123.93 o
  -6  13  15       53.15       36.73     35.36 o
  -5  13  15      912.78      837.32    100.93 o
  -4  13  15     5608.29     5661.09    264.00 o
  -3  13  15     8277.26     8172.73    222.60 o
  -2  13  15     4682.25     4762.14    158.76 o
  -1  13  15        1.70        3.98     22.56 o
   0  13  15       66.65       40.68     49.78 o
   1  13  15     1734.37     1758.88     96.99 o
  -5  14  15        0.20        6.87     30.21 o
  -4  14  15     1935.42     1861.40    154.14 o
  -3  14  15        0.58       49.50     30.36 o
  -2  14  15      447.30      421.17     53.61 o
  -1  14  15        5.70       20.69     23.16 o
   0  14  15      105.08       63.50     32.25 o
   1  14  15      849.16      571.95     94.75 o
  -3  15  15     4277.96     3942.17    224.18 o
  -2  15  15     3020.51     3030.67    127.86 o
  -1  15  15       57.35       45.10     28.25 o
   0  15  15      481.15      490.69     59.77 o
   1  15  15      236.54      278.08     82.05 o
  -2  16  15       60.77      102.99     47.38 o
 -10   0  16     1032.85      949.24     83.42 o
  -8   0  16      682.52      626.87     61.45 o
  -6   0  16       53.71       36.76     19.41 o
  -4   0  16     9276.60     9436.89    221.67 o
  -2   0  16     2372.57     2192.00    132.17 o
   0   0  16    19114.88    19638.06    554.78 o
   2   0  16      598.88      639.58     79.99 o
   4   0  16      210.01      210.45     62.82 o
   6   0  16     4750.10     5219.60    246.15 o
 -11   1  16     1815.94     1774.93     84.48 o
 -10   1  16      374.92      402.01     98.36 o
  -9   1  16     1297.61     1318.58     66.00 o
  -8   1  16        7.44        6.29     15.58 o
  -7   1  16      982.23      964.51     45.00 o
  -6   1  16      695.67      720.98     34.78 o
  -5   1  16     1298.47     1216.89     44.43 o
  -4   1  16     1359.61     1354.85     49.62 o
  -3   1  16       18.50        3.01     14.16 o
  -2   1  16     1056.06     1056.65    115.52 o
  -1   1  16     1727.89     1729.51    121.70 o
   0   1  16      410.60      437.00     51.67 o
   1   1  16    17662.86    17230.24    558.38 o
   2   1  16      309.54      248.75     42.84 o
   3   1  16      132.79      126.05     36.17 o
   4   1  16       21.42       41.91     32.75 o
   5   1  16     9966.58    10284.00    258.88 o
 -11   2  16     1485.68     1567.92     78.37 o
 -10   2  16     1365.17     1408.65     70.16 o
  -9   2  16     4154.46     3944.66    121.36 o
  -8   2  16      663.00      663.52     43.53 o
  -7   2  16     3672.34     3526.15     90.38 o
  -6   2  16      604.74      649.72     33.05 o
  -5   2  16     3255.05     3242.45     76.40 o
  -4   2  16     3787.17     3888.68     88.45 o
  -3   2  16       92.44       57.21     21.01 o
  -2   2  16     2020.18     2034.48     90.18 o
  -1   2  16     1837.65     1860.70     87.27 o
   0   2  16    10504.81    10774.11    252.94 o
   1   2  16      145.45      162.74     38.60 o
   2   2  16      691.61      657.57     58.98 o
   3   2  16      529.17      623.81     59.64 o
   4   2  16       66.12       41.04     22.61 o
   5   2  16      673.46      682.94     65.77 o
 -11   3  16       19.99       34.99     21.26 o
 -10   3  16     2473.35     2459.71     94.15 o
  -9   3  16     3193.89     3193.07    105.60 o
  -8   3  16      257.16      244.95     35.88 o
  -7   3  16     2512.45     2364.37     72.07 o
  -6   3  16     5866.38     5827.59    109.11 o
  -5   3  16      253.61      251.46     24.18 o
  -4   3  16     7792.70     7959.99    171.19 o
  -3   3  16      447.75      445.07     44.65 o
  -2   3  16     3209.85     3139.15    115.52 o
  -1   3  16     1590.36     1669.61    150.71 o
   0   3  16     1916.69     1867.07     90.27 o
   1   3  16     6471.32     6098.14    176.19 o
   2   3  16      265.56      203.26     40.18 o
   3   3  16       71.66       92.93     33.25 o
   4   3  16       20.99       -1.93     19.04 o
   5   3  16     1470.56     1596.42    137.15 o
 -10   4  16     1405.74     1334.94    132.17 o
  -9   4  16     7150.00     7125.47    201.86 o
  -8   4  16      187.90      191.76     24.96 o
  -7   4  16     3238.40     3302.99     88.11 o
  -6   4  16     3223.32     3329.95     77.30 o
  -5   4  16    11464.48    11341.63    176.12 o
  -4   4  16      304.45      334.02     33.08 o
  -3   4  16      260.21      223.93     34.67 o
  -2   4  16     1120.77     1213.73     93.89 o
  -1   4  16     1148.52     1144.05     67.89 o
   0   4  16      655.35      640.65     83.25 o
   1   4  16      966.15      832.91     64.62 o
   2   4  16       94.72       75.18     31.62 o
   3   4  16       22.19       34.54     23.98 o
   4   4  16       79.03       83.22     26.44 o
   5   4  16     1477.14     1590.80    106.60 o
 -10   5  16     2667.57     2754.76    101.07 o
  -9   5  16     2641.44     2690.25     95.89 o
  -8   5  16     1408.44     1408.36     55.94 o
  -7   5  16     7266.61     7051.38    143.88 o
  -6   5  16     4660.97     4649.45    109.32 o
  -5   5  16      925.03      957.21     41.30 o
  -4   5  16    12661.21    12624.08    225.82 o
  -3   5  16      787.17      831.01     57.79 o
  -2   5  16      176.97      183.54     33.37 o
  -1   5  16      318.34      312.28     41.63 o
   0   5  16     2165.38     2211.59     98.43 o
   1   5  16      181.16      199.47     40.05 o
   2   5  16      356.73      327.43     57.33 o
   3   5  16      988.90      935.41     55.62 o
   4   5  16      362.55      321.48     40.43 o
   5   5  16      789.99      745.88     69.49 o
 -10   6  16      271.08      287.97     37.26 o
  -9   6  16     2285.59     2194.63    159.81 o
  -8   6  16      102.74       97.70     20.88 o
  -7   6  16      709.81      697.94     40.46 o
  -6   6  16     1929.29     1903.87     65.55 o
  -5   6  16     8047.55     8167.50    141.43 o
  -4   6  16     1654.45     1687.95     66.37 o
  -3   6  16     2360.41     2419.23    245.63 o
  -2   6  16     1332.05     1398.35    107.45 o
  -1   6  16      598.64      609.88     55.05 o
   0   6  16     3209.09     3127.48    119.52 o
   1   6  16     1358.70     1403.34     82.13 o
   2   6  16      538.03      524.62     56.19 o
   3   6  16     3773.93     3866.56    112.56 o
   4   6  16     1551.51     1577.35     89.95 o
   5   6  16     1188.33     1083.13    109.86 o
 -10   7  16      984.82     1026.82     60.39 o
  -9   7  16      732.21      697.55     49.68 o
  -8   7  16     1010.58     1001.98     48.25 o
  -7   7  16     2119.41     2038.23     68.86 o
  -6   7  16      463.80      471.51     34.97 o
  -5   7  16      947.33      955.87     42.15 o
  -4   7  16     4890.28     5124.77    134.46 o
  -3   7  16     1345.91     1435.68    170.11 o
  -2   7  16     5704.15     5925.46    172.50 o
  -1   7  16     1432.02     1334.48     76.65 o
   0   7  16     1476.49     1423.96     80.44 o
   1   7  16     1432.54     1394.47     81.88 o
   2   7  16     1862.53     1871.07    104.71 o
   3   7  16      790.51      712.99     51.70 o
   4   7  16     1728.30     1747.13     94.74 o
   5   7  16     2595.93     2646.88    168.91 o
 -10   8  16      284.50      247.30     36.36 o
  -9   8  16       58.83       70.59     22.28 o
  -8   8  16      186.69      133.00     23.54 o
  -7   8  16        4.67       34.77     16.41 o
  -6   8  16       15.74       16.70     13.38 o
  -5   8  16     1935.34     1921.80     70.09 o
  -4   8  16      181.48      196.83     33.86 o
  -3   8  16     1161.94     1162.00     69.37 o
  -2   8  16      162.57      170.14     35.37 o
  -1   8  16     3395.50     3253.47    123.44 o
   0   8  16     2770.90     2854.52    115.47 o
   1   8  16     1331.24     1284.60     78.38 o
   2   8  16     4278.20     4410.53    180.06 o
   3   8  16    11193.11    11237.33    277.22 o
   4   8  16     1813.79     1874.10    135.26 o
  -9   9  16      493.34      500.55     67.46 o
  -8   9  16       37.08       29.87     17.86 o
  -7   9  16       61.30       51.36     18.49 o
  -6   9  16      918.43      893.70     55.65 o
  -5   9  16       36.92       64.63     20.99 o
  -4   9  16     2008.78     1855.72    298.33 o
  -3   9  16     2511.63     2425.48    105.54 o
  -2   9  16    10035.80    10500.34    255.25 o
  -1   9  16     3284.13     3227.10    190.88 o
   0   9  16      162.89      142.90     36.22 o
   1   9  16       21.92       35.80     29.01 o
   2   9  16     1900.83     1951.26    101.42 o
   3   9  16      342.07      334.72     81.36 o
   4   9  16      978.99     1059.44    108.48 o
  -9  10  16       29.22       52.98     22.35 o
  -8  10  16        9.03        0.68     17.39 o
  -7  10  16       23.81       14.91     17.39 o
  -6  10  16     1067.21     1137.54    160.49 o
  -5  10  16       58.30       67.43     23.83 o
  -4  10  16      857.68      909.01     65.97 o
  -3  10  16       22.32       -0.37     20.96 o
  -2  10  16     1944.89     1939.56     96.47 o
  -1  10  16     2490.87     2095.05    100.98 o
   0  10  16      597.57      573.66     62.65 o
   1  10  16     1787.31     1667.44    180.92 o
   2  10  16     3429.08     3574.04    141.27 o
  -8  11  16     2030.05     2184.69     96.90 o
  -7  11  16     2565.98     2550.25    103.84 o
  -6  11  16     1348.38     1267.68    100.76 o
  -5  11  16       63.46      108.28     54.07 o
  -4  11  16     1936.88     2040.77     98.20 o
  -3  11  16     1189.85     1218.69     79.65 o
  -2  11  16     3515.81     3699.78    179.03 o
  -1  11  16     1873.00     1960.29     99.78 o
   0  11  16      135.26      134.47     36.87 o
   1  11  16      284.41      303.78     46.75 o
   2  11  16      472.18      452.35     57.32 o
  -7  12  16      153.56      137.32     55.62 o
  -6  12  16      693.27      806.42    102.30 o
  -5  12  16        0.75       57.68     36.73 o
  -4  12  16     1998.35     1989.45    144.19 o
  -3  12  16     2652.53     2458.34    111.66 o
  -2  12  16     3061.98     3032.00    236.37 o
  -1  12  16      549.73      473.03     55.15 o
   0  12  16       59.27       47.87     36.05 o
   1  12  16      578.90      538.15     60.60 o
   2  12  16      696.14      770.38    102.99 o
  -5  13  16       59.41       43.94     34.67 o
  -4  13  16     1073.74     1151.44    124.96 o
  -3  13  16        0.26        1.22     24.23 o
  -2  13  16      222.53      273.14     46.70 o
  -1  13  16      316.18      306.36     49.01 o
   0  13  16      164.65      177.10     65.23 o
   1  13  16       29.05        4.46     49.78 o
  -3  14  16     2900.79     2884.68    125.58 o
  -2  14  16     2284.12     2339.08    113.06 o
  -1  14  16      215.77      176.87     40.94 o
   0  14  16      518.73      433.94     87.89 o
   1  14  16        3.58      -20.60     50.12 o
  -2  15  16      317.61      281.17     64.20 o
  -9   0  17     2422.73     2251.74    123.93 o
  -7   0  17      248.71      232.98     33.86 o
  -5   0  17    13844.63    13312.88    286.17 o
  -3   0  17     2069.45     2036.14    130.46 o
  -1   0  17      109.90       71.06     36.73 o
   1   0  17    11113.59    11041.71    375.92 o
   3   0  17      706.52      616.58     88.57 o
   5   0  17     3533.14     3749.23    207.36 o
 -10   1  17      386.63      445.22     45.48 o
  -9   1  17     1278.64     1253.40     64.13 o
  -8   1  17        7.73       -1.72     17.11 o
  -7   1  17      363.91      289.73     29.07 o
  -6   1  17      869.70      833.24     39.30 o
  -5   1  17      364.77      489.64     32.94 o
  -4   1  17    16735.21    17207.54    356.36 o
  -3   1  17       11.37       10.50     15.41 o
  -2   1  17      327.05      323.19     41.86 o
  -1   1  17       73.76       75.94     27.96 o
   0   1  17    15930.46    16557.51    404.58 o
   1   1  17       54.86       40.46     31.97 o
   2   1  17     3592.73     4090.91    144.71 o
   3   1  17      263.00      256.26     47.33 o
   4   1  17       14.63      -31.66     32.28 o
   5   1  17      361.29      402.35     83.42 o
 -10   2  17     1960.31     1993.24    100.93 o
  -9   2  17      737.04      803.76     51.70 o
  -8   2  17        1.35        1.02     16.14 o
  -7   2  17      334.96      333.98     35.43 o
  -6   2  17     2498.36     2532.11     68.20 o
  -5   2  17     9638.26     9284.12    156.66 o
  -4   2  17     1599.28     1605.94    173.03 o
  -3   2  17      976.67      921.73     61.16 o
  -2   2  17     1396.14     1516.57     93.72 o
  -1   2  17      133.53       89.55     28.97 o
   0   2  17       37.56       35.11     31.19 o
   1   2  17     6513.65     6352.25    185.30 o
   2   2  17      849.94      829.81     68.75 o
   3   2  17      889.68      824.43     70.01 o
   4   2  17      109.33       96.29     39.31 o
 -10   3  17        0.74       20.69     19.11 o
  -9   3  17     9707.29     9332.33    315.67 o
  -8   3  17       16.16        7.04     15.23 o
  -7   3  17      994.93      982.28     46.87 o
  -6   3  17     1327.94     1296.30     48.03 o
  -5   3  17     4083.46     4024.49     91.80 o
  -4   3  17     6150.14     6246.83    177.77 o
  -3   3  17       13.80       15.15     16.62 o
  -2   3  17      391.89      394.07     61.45 o
  -1   3  17      617.11      527.26     53.15 o
   0   3  17     2737.77     2898.51    117.76 o
   1   3  17      426.26      416.68     52.29 o
   2   3  17     2480.26     2365.84    108.02 o
   3   3  17     1954.23     1972.92    171.31 o
   4   3  17       26.44       24.70     34.92 o
 -10   4  17     4701.17     4779.98    160.49 o
  -9   4  17       40.14      113.63     43.94 o
  -8   4  17      459.45      435.23     35.70 o
  -7   4  17     2467.45     2423.11     97.08 o
  -6   4  17     2761.98     2797.29     72.83 o
  -5   4  17      351.87      378.24     30.53 o
  -4   4  17     4678.22     4608.45    147.94 o
  -3   4  17      186.38      184.87     42.74 o
  -2   4  17      169.51      161.86     32.16 o
  -1   4  17        3.66       18.11     20.95 o
   0   4  17      219.70      144.19     33.32 o
   1   4  17        1.02       -0.64     27.32 o
   2   4  17      862.63      884.61     70.88 o
   3   4  17     2050.60     2137.21    114.15 o
   4   4  17       92.07       90.96     39.25 o
 -10   5  17      125.23      177.44     32.52 o
  -9   5  17    10448.37     9916.56    284.94 o
  -8   5  17      142.75      121.97     23.47 o
  -7   5  17       46.64       50.24     17.12 o
  -6   5  17      980.51      916.44     47.63 o
  -5   5  17     3480.11     3534.67    109.96 o
  -4   5  17       79.38       97.16     39.14 o
  -3   5  17     2230.68     2150.43     96.90 o
  -2   5  17      157.61      141.17     55.62 o
  -1   5  17       31.68        9.26     20.12 o
   0   5  17     1194.99     1188.99     74.28 o
   1   5  17     1216.73     1223.94     79.62 o
   2   5  17      442.55      462.87     56.56 o
   3   5  17      198.66      147.29     42.43 o
   4   5  17       45.13       70.38     40.17 o
 -10   6  17     2562.48     2621.72     99.89 o
  -9   6  17      347.58      381.08     46.35 o
  -8   6  17     2099.48     2214.02     85.14 o
  -7   6  17     2540.22     2449.10     78.50 o
  -6   6  17       89.06       70.73     19.63 o
  -5   6  17     1066.09     1007.18     52.76 o
  -4   6  17     1848.30     1748.95     87.57 o
  -3   6  17      324.69      322.99     75.53 o
  -2   6  17     4563.76     4780.75    154.50 o
  -1   6  17     1958.90     1933.42    137.15 o
   0   6  17     1604.69     1548.09     85.92 o
   1   6  17     1378.02     1423.05     87.01 o
   2   6  17        2.11       29.09     32.73 o
   3   6  17     1591.59     1615.68     93.94 o
   4   6  17      717.12      730.21     90.29 o
  -9   7  17     3012.65     2975.07    104.25 o
  -8   7  17      188.27      201.19     27.87 o
  -7   7  17     3485.90     3616.54    102.48 o
  -6   7  17      178.84      155.92     25.56 o
  -5   7  17      699.15      738.09    101.22 o
  -4   7  17     1932.91     1910.05    145.73 o
  -3   7  17     3962.84     3849.00    196.54 o
  -2   7  17       23.55       56.59     28.04 o
  -1   7  17     1493.37     1391.34     81.13 o
   0   7  17     3541.83     3347.63    129.00 o
   1   7  17     1335.57     1330.90     82.27 o
   2   7  17      404.56      352.51     53.21 o
   3   7  17     2515.53     2402.64    115.53 o
   4   7  17      642.31      574.69     82.39 o
  -9   8  17       18.41       23.30     19.62 o
  -8   8  17     1219.60     1252.09     56.55 o
  -7   8  17       84.44      126.93     24.60 o
  -6   8  17     1569.25     1600.07     65.30 o
  -5   8  17      797.55      694.58     46.82 o
  -4   8  17      392.91      403.69     86.86 o
  -3   8  17     3662.43     3876.09    138.53 o
  -2   8  17    14261.10    14302.38    321.12 o
  -1   8  17     3202.42     3307.53    128.85 o
   0   8  17     2365.86     2368.24    108.27 o
   1   8  17      682.03      603.05     59.33 o
   2   8  17      927.09      907.72     74.16 o
   3   8  17      438.33      409.81     52.29 o
  -9   9  17      391.28      379.01     58.36 o
  -8   9  17      347.62      375.39     44.70 o
  -7   9  17     5125.17     5290.58    127.97 o
  -6   9  17     2124.69     2185.20     78.43 o
  -5   9  17        8.16      102.70     68.15 o
  -4   9  17      259.03      257.08     49.09 o
  -3   9  17     1818.45     1962.73     98.79 o
  -2   9  17       41.87       52.49     28.70 o
  -1   9  17     1524.22     1533.70    108.48 o
   0   9  17      518.43      394.22     51.21 o
   1   9  17      503.35      499.29     57.64 o
   2   9  17     2621.98     2556.47    119.78 o
  -8  10  17       68.54       28.84     26.78 o
  -7  10  17     1281.60     1210.80     89.77 o
  -6  10  17     2134.64     2100.13     95.74 o
  -5  10  17       46.46       53.04     23.06 o
  -4  10  17      397.93      341.58     46.76 o
  -3  10  17     2796.08     2691.60    116.92 o
  -2  10  17     9713.97    10161.35    258.09 o
  -1  10  17     3171.38     3117.99    127.50 o
   0  10  17     2025.24     2113.07    104.39 o
   1  10  17       29.48        5.53     25.31 o
   2  10  17     1001.54      917.65    111.23 o
  -8  11  17      242.93      276.36     52.53 o
  -7  11  17     1518.47     1388.67    100.24 o
  -6  11  17     2178.88     2323.14    138.01 o
  -5  11  17      306.72      272.24     69.00 o
  -4  11  17       89.22      110.04     31.66 o
  -3  11  17       66.79       84.19     32.63 o
  -2  11  17      191.78      196.48     42.37 o
  -1  11  17      214.02      197.15     40.62 o
   0  11  17       65.91       75.12     33.40 o
   1  11  17      106.92      115.69     61.79 o
   2  11  17     1317.42     1347.81    129.43 o
  -5  12  17       41.40       -9.96     31.24 o
  -4  12  17      380.28      446.64     78.96 o
  -3  12  17      567.26      555.30     59.13 o
  -2  12  17     1919.84     1989.74    103.41 o
  -1  12  17      827.96      747.12     68.28 o
   0  12  17     1476.36     1804.07    149.34 o
   1  12  17       10.65       72.09     55.96 o
  -3  13  17      272.05      184.70     50.81 o
  -2  13  17       91.76       99.90     42.57 o
  -1  13  17      136.70      136.64     54.93 o
  -3  14  17       63.89       26.78     35.02 o
  -2  14  17       45.96       31.93     36.39 o
 -10   0  18     3815.28     3749.23    173.71 o
  -8   0  18      266.27      225.89     49.78 o
  -6   0  18       77.70       72.90     27.64 o
  -4   0  18    16142.53    16406.53    495.73 o
  -2   0  18     2740.37     2712.45    158.61 o
   0   0  18     4586.35     4827.55    227.27 o
   2   0  18     2493.11     2719.32    170.97 o
 -10   1  18      409.84      474.35     46.72 o
  -9   1  18     9242.56     9039.32    213.57 o
  -8   1  18        0.03       -7.34     18.95 o
  -7   1  18     2455.48     2347.05     81.35 o
  -6   1  18       56.26       55.05     16.67 o
  -5   1  18     8913.68     8805.93    156.48 o
  -4   1  18       66.15       92.08     39.48 o
  -3   1  18     4288.29     4597.44    151.23 o
  -2   1  18      727.87      768.03    104.88 o
  -1   1  18       93.70       86.11     28.50 o
   0   1  18      151.88      161.72     41.62 o
   1   1  18     3260.27     3261.47    131.57 o
   2   1  18      934.15      990.41     76.59 o
   3   1  18      131.98      132.82     43.65 o
   4   1  18        1.72        1.37     48.41 o
 -10   2  18     2318.67     2253.78     91.63 o
  -9   2  18     2640.30     2712.11    100.73 o
  -8   2  18      155.38      147.20     29.96 o
  -7   2  18      903.76      890.57     55.99 o
  -6   2  18       98.71      122.38     19.27 o
  -5   2  18      101.37      150.69     23.10 o
  -4   2  18     9046.50     8864.01    227.81 o
  -3   2  18      433.98      419.31     48.46 o
  -2   2  18     2794.27     2835.22    115.53 o
  -1   2  18        1.65        4.56     21.85 o
   0   2  18     1444.49     1530.58     88.11 o
   1   2  18      639.43      584.53     83.59 o
   2   2  18     1632.32     1672.68     96.51 o
   3   2  18     3278.53     3610.88    143.36 o
   4   2  18      206.41      181.26     66.26 o
  -9   3  18     3675.59     3564.85    117.82 o
  -8   3  18      188.14      213.33     34.38 o
  -7   3  18      332.54      372.48     33.85 o
  -6   3  18      346.08      377.87     30.67 o
  -5   3  18     1089.19     1041.53     54.21 o
  -4   3  18       87.00       79.83     27.46 o
  -3   3  18     2861.76     2841.75    114.94 o
  -2   3  18     4251.75     4093.68    219.54 o
  -1   3  18      206.87      113.85     31.30 o
   0   3  18     1726.14     1727.88     93.94 o
   1   3  18        7.18       17.09     32.50 o
   2   3  18     4460.35     4468.04    159.09 o
   3   3  18      406.67      375.57     58.13 o
   4   3  18        3.61      -39.82     44.97 o
  -9   4  18     4840.90     4800.43    141.40 o
  -8   4  18        7.16       -7.67     12.62 o
  -7   4  18        0.29       -1.58     13.86 o
  -6   4  18       34.84       29.70     13.66 o
  -5   4  18       98.23      131.04     26.76 o
  -4   4  18      109.49       91.49     28.40 o
  -3   4  18      553.48      474.02     51.22 o
  -2   4  18     1366.19     1178.75     73.66 o
  -1   4  18        4.31        7.08     21.27 o
   0   4  18     1350.48     1314.68     82.07 o
   1   4  18     3572.69     3472.14    160.84 o
   2   4  18     1134.92     1146.97     81.91 o
   3   4  18     4819.80     5244.67    248.21 o
  -9   5  18        3.85       32.98     21.97 o
  -8   5  18     1502.97     1359.39     59.45 o
  -7   5  18      161.37      152.89     25.07 o
  -6   5  18       90.88       82.94     21.25 o
  -5   5  18      389.94      393.48     42.01 o
  -4   5  18      603.24      616.02     56.92 o
  -3   5  18       68.79       57.05     25.36 o
  -2   5  18      470.41      451.98     52.41 o
  -1   5  18        0.20       25.82     22.30 o
   0   5  18     2265.02     2117.74    106.42 o
   1   5  18     3238.85     3179.05    131.57 o
   2   5  18     3933.70     4367.77    158.76 o
   3   5  18     1025.28      881.95    107.80 o
  -9   6  18     1768.69     1665.66     78.65 o
  -8   6  18      314.83      223.60     30.26 o
  -7   6  18     3431.42     3389.16     97.89 o
  -6   6  18      316.93      300.19     33.55 o
  -5   6  18      648.39      746.37     49.21 o
  -4   6  18     2573.49     2515.22    109.00 o
  -3   6  18       75.53       80.86     26.19 o
  -2   6  18       94.51       80.64     31.29 o
  -1   6  18      566.94      518.19     56.57 o
   0   6  18     4949.27     5124.38    320.30 o
   1   6  18     4063.79     4236.53    270.70 o
   2   6  18       90.53      104.13     41.62 o
   3   6  18      930.22     1010.35    112.60 o
  -9   7  18      873.18      848.14     57.43 o
  -8   7  18     3056.36     3158.89     95.15 o
  -7   7  18      474.45      519.52     40.74 o
  -6   7  18      811.88      803.61     50.43 o
  -5   7  18     1288.75     1287.05     61.99 o
  -4   7  18     1654.82     1665.68     89.08 o
  -3   7  18      971.33      877.82     68.57 o
  -2   7  18     2675.95     2740.99    171.31 o
  -1   7  18     1304.78     1305.89     80.86 o
   0   7  18     2983.40     2893.72    122.50 o
   1   7  18     3172.36     3072.97    144.87 o
   2   7  18      275.63      343.65     78.96 o
   3   7  18      555.28      460.03     86.86 o
  -8   8  18     1089.75     1154.74     93.51 o
  -7   8  18     9109.52     8968.39    184.61 o
  -6   8  18     2684.25     2831.71    115.40 o
  -5   8  18     3200.25     3357.48    247.69 o
  -4   8  18     1647.78     1565.02     86.97 o
  -3   8  18     1307.33     1222.13     91.83 o
  -2   8  18        5.08       12.67     32.96 o
  -1   8  18      591.82      510.83     56.97 o
   0   8  18      921.61      967.04     72.99 o
   1   8  18     1744.50     1681.85     94.32 o
   2   8  18      299.93      342.62     79.65 o
  -8   9  18      979.74      909.41     81.71 o
  -7   9  18        0.59       47.08     21.59 o
  -6   9  18     1706.75     1710.34     90.13 o
  -5   9  18       75.56       58.71     36.73 o
  -4   9  18      810.75      859.74    157.58 o
  -3   9  18     2219.09     2387.31    112.17 o
  -2   9  18     5457.63     5512.05    177.83 o
  -1   9  18     3040.88     2835.49    139.21 o
   0   9  18     3354.30     3608.17    142.09 o
   1   9  18      245.37      243.75     72.09 o
   2   9  18       72.47       78.96     61.79 o
  -7  10  18     5528.75     5754.82    231.04 o
  -6  10  18     3272.34     3387.04    173.71 o
  -5  10  18     3153.43     3543.25    202.55 o
  -4  10  18      322.44      328.45     47.60 o
  -3  10  18      367.26      405.91     53.52 o
  -2  10  18       30.12       39.15     27.31 o
  -1  10  18      138.37      170.71     42.87 o
   0  10  18      456.36      362.87     78.27 o
   1  10  18      500.65      467.92     86.51 o
  -7  11  18      371.31      439.77     65.91 o
  -6  11  18      816.75      852.08     91.66 o
  -4  11  18      254.50      221.09     53.90 o
  -3  11  18     1183.82     1133.74     80.07 o
  -2  11  18     1848.97     1891.07    102.01 o
  -1  11  18     1674.42     1511.68     92.03 o
  -3  12  18       19.46       37.42     32.61 o
  -2  12  18      164.05      202.55     55.96 o
  -3  13  18       17.74        5.15     32.27 o
  -9   0  19     9687.44     9565.50    320.30 o
  -7   0  19     4934.83     4958.86    153.06 o
  -5   0  19     4285.68     4133.04    205.98 o
  -3   0  19     4156.61     4267.28    211.13 o
  -1   0  19      139.59      107.45     41.54 o
   1   0  19      104.04       85.48     52.87 o
  -9   1  19      225.60      255.63     40.88 o
  -8   1  19     3837.38     3709.53    123.04 o
  -7   1  19      371.04      371.52     36.48 o
  -6   1  19        3.56       13.02     15.00 o
  -5   1  19        4.11       24.82     20.99 o
  -4   1  19     4261.67     4409.16    151.11 o
  -3   1  19      629.71      626.45     58.95 o
  -2   1  19     1499.59     1513.00     86.54 o
  -1   1  19       12.18      -20.01     21.05 o
   0   1  19      155.84      138.28     45.83 o
   1   1  19      133.74       82.13     36.80 o
   2   1  19        3.96      -26.20     32.26 o
  -9   2  19     4793.81     4854.24    144.73 o
  -8   2  19      143.06      120.12     30.11 o
  -7   2  19     3992.29     3811.47    105.61 o
  -6   2  19      257.04      193.22     24.50 o
  -5   2  19     1123.16     1175.31     74.57 o
  -4   2  19      291.29      278.79     54.59 o
  -3   2  19     3428.68     3336.29    248.21 o
  -2   2  19     4648.32     4849.41    161.79 o
  -1   2  19      244.48      225.42     43.43 o
   0   2  19      206.98      235.89     47.05 o
   1   2  19       40.25       -5.09     31.44 o
   2   2  19     3617.09     3739.62    208.39 o
  -9   3  19      812.15      798.24     56.30 o
  -8   3  19     1592.12     1429.95     96.47 o
  -7   3  19     1598.29     1607.27     75.15 o
  -6   3  19      140.30      120.37     22.12 o
  -5   3  19        0.71       -2.38     17.33 o
  -4   3  19      159.28      214.42     38.48 o
  -3   3  19     3436.10     3389.50    273.61 o
  -2   3  19      597.86      694.47     63.05 o
  -1   3  19        5.76       23.11     27.01 o
   0   3  19     1554.34     1718.47     98.13 o
   1   3  19     1219.45     1132.56     82.54 o
   2   3  19        2.17       61.45     54.93 o
  -9   4  19       88.85       44.18     23.97 o
  -8   4  19        3.10      -10.68     18.34 o
  -7   4  19      573.89      509.69     41.44 o
  -6   4  19      120.95       91.50     20.05 o
  -5   4  19      893.53      834.92     66.11 o
  -4   4  19     1782.82     1681.52     90.73 o
  -3   4  19      921.74      886.91     68.70 o
  -2   4  19     8284.12     8647.17    233.11 o
  -1   4  19      480.52      443.18     54.25 o
   0   4  19      328.07      280.31     47.35 o
   1   4  19     1887.50     1854.98    103.50 o
   2   4  19     6242.83     6320.24    281.51 o
  -8   5  19       26.57       12.48     17.63 o
  -7   5  19      238.54      297.85     62.03 o
  -6   5  19        0.70       17.86     17.34 o
  -5   5  19     1002.82     1018.48     72.21 o
  -4   5  19     3166.49     3212.25    128.27 o
  -3   5  19     2005.65     2072.38    144.87 o
  -2   5  19      291.39      298.60     48.54 o
  -1   5  19      175.87      191.43     38.72 o
   0   5  19     6148.69     6325.01    256.96 o
   1   5  19     2246.61     2172.77    112.20 o
  -8   6  19      640.13      649.84     46.68 o
  -7   6  19      375.40      342.66     37.45 o
  -6   6  19       93.03       40.38     25.39 o
  -5   6  19     3163.68     3069.37    166.67 o
  -4   6  19     4204.16     4434.09    486.29 o
  -3   6  19        6.23       14.74     18.97 o
  -2   6  19     1660.86     1794.25     97.05 o
  -1   6  19       28.02       79.47     30.75 o
   0   6  19      288.12      279.59     48.70 o
   1   6  19     2079.56     1905.34    148.31 o
  -8   7  19      427.00      434.52     46.73 o
  -7   7  19     1629.06     1684.35     72.25 o
  -6   7  19     1116.98     1130.68     75.54 o
  -5   7  19     3980.42     4123.25    149.84 o
  -4   7  19     4999.25     5072.53    168.20 o
  -3   7  19       88.06       90.27     31.00 o
  -2   7  19       31.21       25.53     41.20 o
  -1   7  19      577.75      552.59     59.26 o
   0   7  19     3498.28     3790.68    148.53 o
  -7   8  19      304.50      276.14     43.31 o
  -6   8  19      158.82      167.53     38.91 o
  -5   8  19      204.10      159.98     57.68 o
  -4   8  19     3820.11     4236.48    262.80 o
  -3   8  19      652.57      759.00     66.70 o
  -2   8  19      189.97      168.40     39.15 o
  -1   8  19      310.60      301.80     49.46 o
   0   8  19      556.36      319.62     78.27 o
  -7   9  19     3294.06     3399.06    174.06 o
  -6   9  19     3266.87     3374.68    181.95 o
  -4   9  19     1149.63     1126.73    104.02 o
  -3   9  19       15.65       27.95     26.16 o
  -2   9  19       36.37       35.88     26.93 o
  -6  10  19        1.21      -27.46     27.46 o
  -4  10  19      895.89      949.58    100.93 o
  -3  10  19      409.65      344.33     68.66 o
  -2  10  19       86.12       79.30     46.35 o
  -4  11  19       20.53       33.30     36.73 o
  -3  11  19       74.70      135.61     47.72 o
  -8   0  20     2281.18     2348.20    143.16 o
  -6   0  20      282.63      242.83     44.02 o
  -4   0  20      357.33      234.13     59.39 o
  -2   0  20       75.77      126.68     47.72 o
   0   0  20        0.41      -23.00     41.88 o
  -8   1  20      211.60      173.23     39.49 o
  -7   1  20     4086.88     3803.10    111.36 o
  -6   1  20        0.37        4.39     18.43 o
  -5   1  20       29.04       37.52     23.54 o
  -4   1  20       62.52       66.33     26.12 o
  -3   1  20      203.99      178.03     38.23 o
  -2   1  20     1557.19     1392.96    142.30 o
  -1   1  20      133.36      105.50     36.77 o
   0   1  20       36.40       22.10     33.74 o
  -8   2  20     1811.34     1977.54    124.28 o
  -7   2  20     3589.52     3576.05    106.92 o
  -6   2  20      335.54      308.41     37.11 o
  -5   2  20      138.45      196.63     39.18 o
  -4   2  20        0.41       -2.54     18.41 o
  -3   2  20     3740.52     3975.91    147.47 o
  -2   2  20      176.76      133.10     36.40 o
  -1   2  20      135.41      105.63     36.60 o
   0   2  20      277.27      298.45     93.38 o
  -8   3  20     1412.30     1489.86    155.00 o
  -7   3  20      928.12      907.30     54.48 o
  -6   3  20        0.01       -5.37     24.39 o
  -5   3  20     1886.25     1887.02     97.29 o
  -4   3  20      861.44      804.56     67.73 o
  -3   3  20        7.89       41.19     27.46 o
  -2   3  20     9463.39    10096.42    336.10 o
  -1   3  20      564.69      583.03     62.60 o
   0   3  20      422.88      370.77     77.93 o
  -8   4  20      334.17      367.84     45.02 o
  -7   4  20     6595.31     6628.51    157.40 o
  -6   4  20      565.11      601.12     48.08 o
  -5   4  20       80.22      125.88     34.11 o
  -4   4  20     1668.39     1788.82     96.49 o
  -3   4  20     5736.51     5674.49    182.51 o
  -2   4  20      495.96      573.36     63.69 o
  -1   4  20     1067.23     1112.23     79.42 o
  -7   5  20       46.04       71.78     24.39 o
  -6   5  20       61.27       61.99     25.74 o
  -5   5  20     5624.31     5790.23    185.34 o
  -4   5  20     2367.96     2467.96    113.97 o
  -3   5  20       33.31       61.51     30.07 o
  -2   5  20     7365.31     7508.48    220.29 o
  -1   5  20      723.16      666.45     67.12 o
  -7   6  20     1508.12     1387.56     81.21 o
  -6   6  20       54.28       81.71     42.57 o
  -5   6  20       70.37       96.06     30.34 o
  -4   6  20     3149.33     3214.50    132.93 o
  -3   6  20     2324.91     2283.55    111.64 o
  -2   6  20      102.81      109.17     42.91 o
  -7   7  20      452.95      425.01     69.69 o
  -5   7  20     2088.25     2247.27    152.08 o
  -4   7  20     1389.50     1312.11    117.41 o
  -3   7  20      225.67      167.19     51.15 o
  -4   8  20      766.99      767.29     94.07 o
  -3   8  20      304.59      258.17     63.85 o
  -4   9  20       83.45       66.94     43.94 o
  -7   0  21      191.17      205.30     66.94 o
  -5   0  21        5.35        0.34     33.30 o
  -3   0  21     1137.53     1033.69    112.26 o
  -7   1  21     1223.44     1146.81     65.67 o
  -6   1  21      181.30      184.08     52.70 o
  -5   1  21      309.41      358.77     83.08 o
  -4   1  21       32.14       54.56     25.70 o
  -3   1  21      575.73      588.77     88.92 o
  -7   2  21        0.15       36.02     80.50 o
  -6   2  21      157.26      148.16     36.46 o
  -5   2  21      320.16      330.42     49.31 o
  -4   2  21       14.78       -6.07     19.99 o
  -3   2  21     1174.42     1201.91    115.35 o
  -7   3  21     7171.51     6909.12    201.82 o
  -6   3  21      607.58      666.70     90.29 o
  -5   3  21     2099.79     2258.94    155.86 o
  -4   3  21      156.47      148.99     47.38 o
  -5   4  21     2947.96     2868.65    177.49 o
  -4   4  21      241.18      335.41     72.78 o
  -5   5  21     3009.45     3217.45    191.56 o
  -5   6  21     4420.58     4646.63    234.13 o
 
